# Supplementary material for: Vaccination Coverage Cluster Surveys in Middle Dreib – Akkar, Lebanon: Comparison of Vaccination Coverage in Children Aged 12-59 Months Pre- and Post-Vaccination Campaign
Source: PLoS One. 2016 Dec 19;11(12):e0168145. doi: 10.1371/journal.pone.0168145 (PMC5167265; doi:10.1371/journal.pone.0168145)
Supplement: S1 Dataset — (ZIP) [file pone.0168145.s001.zip]

Archive with 3 entries (3 files):
- 1_2_surveys.xlsx
- Copia di DATASET_Middle_Dreib 20.11.15.xlsx
- DATASET_Middle_Dreib 22.05.15_CHECK.xlsx
