# Supplementary material for: Vaccination Coverage Cluster Surveys in Middle Dreib – Akkar, Lebanon: Comparison of Vaccination Coverage in Children Aged 12-59 Months Pre- and Post-Vaccination Campaign
Source: PLoS One. 2016 Dec 19;11(12):e0168145. doi: 10.1371/journal.pone.0168145 (PMC5167265; doi:10.1371/journal.pone.0168145)
Supplement: S1 Dataset — (ZIP) [file pone.0168145.s001.zip › 1_2_surveys.xlsx]

## Sheet: DATASET
House=0	Leb=0	in months	M=0	no=0	no=0	no=0	no=0	no=0	no=0	no=0	no=0	no=0	no=0	no=0	no=0	no=0	no=0	no=0	no=0	no=0
Tent=1	Syr=1		F=1	yes=1	yes=1	yes=1	yes=1	yes=1	yes=1	yes=1	yes=1	yes=1	yes=1	yes=1	yes=1	yes=1	yes=1	yes=1	yes=1	partial=1
Coll Sh=2	Lret=2																			fully=2
Oth=3	Oth=3
shelter	nation	age	sex	immcard	hepa0	penta1	polio1	penta2	polio2	penta3	polio3	penta4	polio4	measles	mmr1	mmr2	poliofull	pentafull	mmrfull	vaccstatus	Survey
0	0	36	0	1	1	1	1	1	1	1	1	1	1	1	1	1	1	1	1	2	2
0	0	21	1	1	0	1	1	1	1	1	1	1	1	0	1	0	1	1	0	0	2
0	0	40	0	1	1	1	1	1	1	1	1	1	1	0	1	1	1	1	1	2	2
0	0	53	0	1	1	1	1	1	1	1	1	1	1	1	1	1	1	1	1	2	2
0	0	52	1	1	1	1	1	1	1	1	1	1	1	0	1	0	1	1	0	1	2
2	1	25	0	1	0	1	1	1	1	0	1	0	1	0	1	0	1	0	0	1	2
0	0	36	0	1	1	1	1	1	1	1	1	1	1	0	1	0	1	1	0	1	2
0	0	14	1	1	1	1	1	1	1	1	1		1	0	1		1	1	1	2	2
0	1	37	0	1	1	1	1	1	1	1	1	1	1	0	1	1	1	1	1	2	2
2	1	23	1	1	0	1	1	1	1	1	1	1	0	0	1	0	0	1	0	0	2
2	1	26	0	1	0	1	1	1	1	1	1	0	1	0	1	0	1	0	0	1	2
0	0	59	0	1	1	1	1	1	1	1	1	1	1	1	1	1	1	1	1	2	2
0	1	28	0	1	1	1	1	1	1	1	1	1	1	1	1	0	1	1	0	1	2
2	1	12	0	1	1	1	1	1	1	0	1			1	1		1	0	1	1	2
0	0	28	0	1	1	1	1	1	1	1	1	1	1	0	1	0	1	1	0	1	2
0	0	34	0	1	1	1	1	1	1	1	1	1	1	1	1	1	1	1	1	2	2
0	0	21	1	1	1	1	1	0	1	0	0	0	0	0	0		0	0	0	0	2
0	0	12	0	1	1	1	1	1	1	1	1			0	1		1	1	1	2	2
0	0	38	1	0	1	1	1	1	1	1	1	1	1	1	1	1	1	1	1	2	2
0	0	18	1	1	1	1	1	1	1	1	1	1	1	1	1	1	1	1	1	2	2
0	0	32	0	0	1	1	1	1	1	1	1	1	1	1	1	1	1	1	1	2	2
0	1	25	0	1	1	1	1	1	1	1	1	0	1	1	1	1	1	0	1	1	2
0	1	25	0	1	1	1	1	1	1	1	1	1	1	1	1	1	1	1	1	2	2
0	1	48	0	1	1	1	1	1	1	1	1	1	1	1	1	1	1	1	1	2	2
0	1	48	1	1	0	1	1	1	1	1	1	1	1	1	1	1	1	1	1	2	2
0	1	47	1	1	0	1	1	1	1	1	1	1	1	1	1	1	1	1	1	2	2
0	1	16	1	1	1	1	1	1	1	1	1			1	1		1	1	1	2	2
0	1	31	0	1	1	1	1	1	1	1	1	1	1	0	1	1	1	1	1	2	2
0	1	38	0	1	1	1	1	1	1	1	1	1	1	1	1	1	1	1	1	2	2
0	0	22	1	1	1	1	1	0	0	0	0	0	0	0	1	0	0	0	0	0	2
0	1	38	0	1	1	1	1	1	1	1	1	0	1	0	1	1	1	0	1	1	2
0	0	50	0	1	1	1	1	1	1	1	1	1	1	1	1	0	1	1	0	1	2
0	0	20	0	1	1	1	1	0	0	0	0	0	0	0	1	0	0	0	0	0	2
0	1	42	0	1	1	1	1	1	1	1	1	1	1	1	1	1	1	1	1	2	2
0	1	26	1	1	1	1	1	1	1	1	1	1	1	1	1	1	1	1	1	2	2
0	0	24	1	1	1	1	1	1	1	1	1	1	0	1	1	0	0	1	0	1	2
0	1	25	1	1	1	1	1	1	1	1	1	1	1	0	1	1	1	1	1	2	2
0	0	23	0	1	0	1	0	0	1	0	0	0	0	0	1	1	0	0	1	1	2
0	0	43	1	1	1	1	1	0	1	0	0	0	0	0	1	0	0	0	0	0	2
2	1	31	1	0	1	1	1	0	0	0	0	0	0	0	1	0	0	0	0	0	2
2	1	47	1	0	0	1	1	1	1	1	1	1	1	0	1	1	1	1	1	2	2
2	1	47	0	0	0	1	1	1	1	1	1	1	1	0	1	1	1	1	1	2	2
0	0	26	0	1	1	1	1	1	1	1	1	1	1	1	1	1	1	1	1	2	2
0	1	52	0	1	1	1	1	1	1	1	1	1	1	1	1	1	1	1	1	2	2
0	1	30	0	1	1	1	1	1	1	1	1	1	1	1	1	0	1	1	0	1	2
0	1	30	1	1	1	1	1	1	1	1	1	1	1	1	1	0	1	1	0	1	2
0	0	46	1	1	1	1	1	1	1	1	1	1	1	1	1	1	1	1	1	2	2
0	0	25	1	1	1	1	1	1	1	1	1	1	1	1	1	1	1	1	1	2	2
0	0	16	1	1	1	1	1	1	1	1	1			0	1		1	1	1	2	2
0	0	16	1	1	1	1	1	1	1	1	1			1	1		1	1	1	2	2
0	0	44	1	1	1	1	1	1	1	1	1	1	1	1	1	1	1	1	1	2	2
0	0	19	0	1	1	1	1	1	1	1	1	1	1	0	1	1	1	1	1	2	2
0	0	44	0	1	1	1	1	1	1	1	1	0	1	1	1	0	1	0	0	1	2
0	1	34	0	1	0	1	1	1	1	1	1	1	1	1	1	1	1	1	1	2	2
0	1	26	1	1	1	1	1	0	0	0	0	0	0	0	0	0	0	0	0	0	2
0	0	13	0	1	1	1	1	1	1	1	1			1	1		1	1	1	2	2
2	1	48	0	1	0	1	1	1	1	1	1	0	1	0	1	1	1	0	1	1	2
2	1	31	0	1	0	0	1	0	0	0	0	0	0	0	1	0	0	0	0	0	2
2	1	12	0	0	0	1	1	1	1	0	0	0	0	0	0	0	0	0	0	0	2
2	1	28	1	1	0	1	1	1	1	1	1	0	1	0	1	1	1	0	1	1	2
2	1	42	0	1	0	1	1	1	1	1	1	0	0	0	1	0	0	0	0	0	2
2	1	21	0	1	1	1	1	1	1	1	1	1	1	0	1	0	1	1	0	1	2
2	1	31	1	1	0	1	1	1	1	0	1	0	0	0	1	0	0	0	0	0	2
3	1	29	0	1	1	1	1	1	1	1	1	1	1	0	1	1	1	1	1	2	2
3	1	21	1	1	1	1	1	1	1	1	1	1	1	0	1	1	1	1	1	2	2
3	1	48	1	1	1	1	1	1	1	1	1	1	1	1	1	1	1	1	1	2	2
0	0	16	1	1	1	1	1	1	1	1	1			0	1		1	1	1	2	2
0	0	40	0	1	1	1	1	1	1	1	1	1	1	1	1	1	1	1	1	2	2
3	1	20	1	1	1	1	1	1	1	1	1	1	1	0	1	1	1	1	1	2	2
3	1	19	0	1	1	1	1	1	1	1	1	1	1	0	1	1	1	1	1	2	2
0	0	35	0	1	1	1	1	1	1	1	1	1	1	1	1	1	1	1	1	2	2
0	0	29	0	1	1	1	1	1	1	1	1	1	1	0	1	0	1	1	0	1	2
0	1	20	1	1	1	1	1	1	1	1	1	1	1	0	1	0	1	1	0	1	2
0	1	40	1	1	1	1	1	1	1	1	1	1	1	0	1	1	1	1	1	2	2
0	1	15	1	1	1	1	1	1	1	1	1			1	1		1	1	1	2	2
0	1	26	1	1	1	1	1	1	1	1	1	1	1	0	1	0	1	1	0	1	2
0	1	24	1	1	1	1	1	1	1	1	1	1	1	1	1	1	1	1	1	2	2
0	1	45	1	1	1	1	1	1	1	1	1	1	1	0	1	1	1	1	1	2	2
0	1	54	1	1	1	1	1	1	1	1	1	1	1	1	1	1	1	1	1	2	2
0	1	22	0	1	1	1	1	1	1	1	1	1	1	1	1	1	1	1	1	2	2
0	1	56	1	0	1	1	1	1	1	1	1	1	1	1	1	1	1	1	1	2	2
3	1	37	1	0	1	1	1	1	1	1	1	1	1	1	1	1	1	1	1	2	2
3	1	27	0	1	1	1	1	1	1	1	1	1	1	1	1	0	1	1	0	1	2
0	0	27	1	0	1	1	1	1	1	1	1	1	1	1	1	1	1	1	1	2	2
0	0	32	0	1	1	1	1	1	1	1	1	1	1	1	1	1	1	1	1	2	2
0	0	15	0	0	1	1	1	1	1	1	1			1	1		1	1	1	2	2
0	0	39	1	0	1	1	1	1	1	1	1	1	1	1	1	1	1	1	1	2	2
0	0	19	1	0	1	1	1	1	1	1	1	1	1	0	1	0	1	1	0	1	2
0	0	23	0	0	1	1	1	1	1	1	1	1	1	1	1	1	1	1	1	2	2
0	0	27	0	1	1	1	1	1	1	1	1	1	1	1	1	0	1	1	0	1	2
0	0	23	0	1	1	1	1	1	1	1	1	1	1	1	1	1	1	1	1	2	2
2	1	37	0	1	1	1	1	1	1	1	1	0	1	1	1	1	1	0	1	1	2
2	1	34	1	1	1	1	1	1	1	1	1	1	1	1	1	1	1	1	1	2	2
2	1	58	0	0	1	1	1	1	1	1	1	1	1	1	1	1	1	1	1	2	2
2	1	59	1	1	1	1	1	1	1	1	1	0	1	1	1	1	1	0	1	1	2
2	1	29	0	1	1	1	1	1	1	1	1	0	1	1	1	1	1	0	1	1	2
2	1	46	0	1	1	1	1	1	1	1	1	0	1	1	0	0	1	0	0	1	2
2	1	29	1	1	1	1	1	1	1	1	1	1	1	1	1	1	1	1	1	2	2
0	1	22	1	1	0	1	1	1	1	1	1	0	1	1	1	0	1	0	0	1	2
0	1	22	1	1	1	1	1	1	1	1	1	1	1	1	1	1	1	1	1	2	2
0	1	39	0	0	1	1	1	1	1	1	1	1	1	1	1	1	1	1	1	2	2
2	1	54	0	1	1	1	1	1	1	1	1	1	1	1	1	0	1	1	0	1	2
2	1	49	0	1	1	1	1	1	1	1	1	1	1	1	1	1	1	1	1	2	2
2	1	37	0	1	1	1	1	1	1	1	1	1	1	1	1	0	1	1	0	1	2
2	1	34	1	0	0	1	1	1	1	1	1	0	0	1	0	0	0	0	0	0	2
3	1	15	1	1	1	1	1	1	1	1	1			1	1		1	1	1	2	2
0	1	47	0	1	1	1	1	1	1	1	1	0	0	0	1	0	0	0	0	0	2
0	1	29	1	1	1	1	1	1	1	1	1	1	1	1	1	1	1	1	1	2	2
0	1	23	0	1	1	1	1	1	1	1	1	1	1	0	1	1	1	1	1	2	2
0	1	42	0	1	1	1	1	1	1	1	1	1	1	0	1	1	1	1	1	2	2
0	1	30	0	1	1	1	1	1	1	1	1	1	1	0	1	1	1	1	1	2	2
0	1	28	0	1	1	1	1	1	1	1	1	1	1	0	1	0	1	1	0	1	2
0	1	13	1	1	1	1	1	1	1	1	1			0	1		1	1	1	2	2
0	1	27	0	1	1	1	1	1	1	1	1	1	1	0	1	0	1	1	0	1	2
0	0	16	1	0	1	1	1	1	1	1	1			0	1		1	1	1	2	2
0	0	13	0	1	1	1	1	1	1	1	1			0	1		1	1	1	2	2
0	0	56	0	1	1	1	1	1	1	1	1	1	1	0	1	1	1	1	1	2	2
0	0	33	0	1	1	1	1	1	1	1	1	0	1	0	1	1	1	0	1	1	2
0	0	43	0	1	1	1	1	1	1	1	1	1	1	1	1	1	1	1	1	2	2
0	0	16	1	1	1	1	1	0	1	0	1			0	1		1	0	1	1	2
0	0	32	0	1	1	1	1	1	1	1	1	0	0	0	0	0	0	0	0	0	2
0	0	14	0	1	1	1	1	1	1	1	1			1	1		1	1	1	2	2
0	0	51	0	1	1	1	1	1	1	1	1	1	1	1	1	1	1	1	1	2	2
0	0	48	0	1	1	1	1	1	1	0	0	0	0	1	0	0	0	0	0	0	2
0	0	29	0	1	1	0	0	0	0	0	0	0	0	0	0	0	0	0	0	0	2
0	1	13	0	1	1	1	1	1	1	1	1			1	1		1	1	1	2	2
0	0	15	0	1	1	1	1	1	1	1	1			1	1		1	1	1	2	2
0	0	30	0	1	1	1	1	1	1	1	1	1	1	1	1	1	1	1	1	2	2
0	0	14	1	1	1	1	1	1	1	1	1			1	1		1	1	1	2	2
0	0	33	1	1	1	1	1	1	1	1	1	1	1	1	1	0	1	1	0	1	2
0	0	42	0	1	1	1	1	1	1	0	0	0	0	1	1	1	0	0	1	1	2
0	1	19	0	1	1	1	1	1	1	1	1	0	0	1	1	0	0	0	0	0	2
3	1	33	0	1	1	1	1	1	1	1	1	1	1	0	1	1	1	1	1	2	2
0	0	13	0	0	0	0	0	0	0	0	0			0	0		0	0	0	0	2
0	0	36	1	0	1	1	1	1	1	1	1	1	1	0	1	0	1	1	0	1	2
0	0	42	1	0	0	0	1	0	0	0	0	0	0	0	0	0	0	0	0	0	2
0	0	22	0	1	1	1	1	1	1	1	1	1	1	0	1	1	1	1	1	2	2
0	0	28	0	0	1	1	1	1	1	1	1	1	1	0	0	0	1	1	0	1	2
0	0	33	1	0	1	1	1	0	1	0	1	0	1	0	0	0	1	0	0	1	2
0	0	28	1	0	1	0	1	0	1	0	1	0	1	0	0	0	1	0	0	1	2
0	0	23	1	0	1	1	1	1	1	1	1	0	1	0	0	0	1	0	0	1	2
0	0	42	0	1	1	1	1	1	1	1	1	1	1	1	1	0	1	1	0	1	2
0	0	25	1	0	1	0	1	0	1	0	1	0	1	0	0	0	1	0	0	1	2
0	0	50	0	1	1	1	1	0	1	0	0	0	0	0	0	0	0	0	0	0	2
0	0	32	0	0	1	0	1	0	1	0	1	0	1	0	0	0	1	0	0	1	2
0	0	38	1	0	1	0	1	0	1	0	1	1	1	0	0	0	1	0	0	1	2
0	0	38	0	0	1	1	1	1	1	1	1	1	1	0	1	0	1	1	0	1	2
0	0	48	0	1	1	1	1	1	1	1	1	1	1	0	1	1	1	1	1	2	2
0	0	17	1	1	0	1	1	1	1	0	0			0	1		0	0	1	1	2
3	1	13	1	0	0	1	1	1	1	0	0			0	0		0	0	0	0	2
0	0	14	1	1	1	1	1	1	1	1	1			0	1		1	1	1	2	2
0	0	33	0	1	1	1	1	1	1	1	1	0	0	1	1	0	0	0	0	0	2
0	1	42	0	1	1	1	1	1	1	1	1	0	1	0	1	1	1	0	1	1	2
0	0	16	0	1	1	1	1	1	1	1	1			0	1		1	1	1	2	2
0	0	29	0	1	1	1	1	1	1	1	1	1	1	0	1	1	1	1	1	2	2
0	0	17	1	1	1	1	1	1	1	1	1			1	1		1	1	1	2	2
0	1	31	0	1	1	1	1	1	1	1	1	1	1	0	1	1	1	1	1	2	2
0	0	29	1	1	1	1	1	0	0	0	0	0	0	0	1	0	0	0	0	0	2
0	0	52	1	1	1	1	1	1	1	1	1	1	1	0	1	0	1	1	0	1	2
0	0	53	0	1	0	1	1	1	1	1	1	1	1	0	1	0	1	1	0	1	2
0	0	14	1	1	1	1	1	1	1	1	1			0	1		1	1	1	2	2
0	0	32	0	1	1	1	1	1	1	1	1	1	1	1	1	1	1	1	1	2	2
0	0	46	1	1	0	1	1	1	1	1	1	1	1	1	1	1	1	1	1	2	2
0	0	19	0	0	1	1	1	1	1	1	1	1	1	1	1	1	1	1	1	2	2
1	1	24	0	0	0	0	0	0	0	0	0	0	0	0	0	0	0	0	0	0	2
0	0	20	1	0	1	1	1	1	1	1	1	1	1	1	1	1	1	1	1	2	2
0	0	15	1	0	1	1	1	1	1	1	1			1	1		1	1	1	2	2
0	0	29	1	0	1	1	1	1	1	1	1	1	1	1	1	1	1	1	1	2	2
0	0	32	0	1	1	1	1	1	1	1	1	1	1	1	1	1	1	1	1	2	2
0	0	17	0	0	1	1	1	1	1	1	1			1	1		1	1	1	2	2
0	1	16	1	0	1	1	1	1	1	1	1			1	1		1	1	1	2	2
0	1	42	0	1	1	1	1	1	1	1	1	1	1	0	1	0	1	1	0	1	2
0	1	30	0	1	1	1	1	1	1	1	1	1	1	0	1	0	1	1	0	1	2
0	1	59	0	1	1	1	1	1	1	1	1	1	1	0	1	0	1	1	0	1	2
0	0	16	0	1	1	1	1	1	1	1	1	1	1	1	1	0	1	1	1	2	2
0	0	35	0	1	1	1	1	1	1	1	1	1	1	1	1	1	1	1	1	2	2
0	0	20	0	1	1	1	1	1	1	1	1	1	1	1	1	0	1	1	0	1	2
0	0	30	0	1	1	1	1	1	1	1	1	1	1	1	1	0	1	1	0	1	2
0	0	40	0	1	1	1	1	1	1	1	1	0	0	0	1	0	0	0	0	0	2
3	1	54	0	0	1	1	1	1	1	1	1	1	1	1	1	1	1	1	1	2	2
0	0	20	1	1	0	1	1	1	1	1	1	1	1	1	1	0	1	1	0	1	2
3	1	40	0	0	1	1	1	1	1	1	1	1	1	1	1	1	1	1	1	2	2
0	0	43	1	1	1	1	1	1	1	1	1	1	1	0	1	1	1	1	1	2	2
0	0	23	1	1	1	1	1	1	1	1	1	1	1	0	1	1	1	1	1	2	2
0	0	28	0	1	1	1	1	1	1	1	1	1	1	1	1	1	1	1	1	2	2
0	0	56	0	1	1	1	1	1	1	1	1	1	1	1	1	1	1	1	1	2	2
0	0	39	1	1	1	1	1	1	1	0	1	0	0	0	1	0	1	0	0	1	2
0	0	31	0	1	1	1	1	1	1	1	1	1	1	0	1	1	1	1	1	2	2
0	0	25	0	1	1	1	1	1	1	1	1	1	1	0	1	0	1	1	0	1	2
0	0	41	0	0	1	1	1	1	1	1	1	0	1	1	1	1	1	0	1	1	2
0	0	52	1	1	1	1	1	1	1	1	1	1	1	0	1	1	1	1	1	2	2
0	0	27	0	0	1	1	1	1	1	1	1	1	1	1	1	1	1	1	1	2	2
0	0	27	1	0	1	1	1	1	1	0	0	0	0	0	0	0	0	0	0	0	2
0	0	36	1	0	1	1	1	1	1	1	1	0	1	1	1	0	1	0	0	1	2
0	0	35	0	0	0	1	1	1	1	1	1	1	1	0	1	1	1	1	1	2	2
0	0	32	1	0	1	1	1	1	1	1	1	0	0	1	1	0	0	0	0	0	2
0	0	28	1	1	1	1	1	1	1	1	1	0	0	0	1	0	0	0	0	0	2
0	0	29	1	1	1	1	1	1	1	1	1	1	1	0	1	0	1	1	0	1	2
0	0	46	1	1	1	1	1	1	1	1	1	1	1	1	1	0	1	1	0	1	2
0	0	17	0	0	1	1	1	1	1	1	1			0	1		1	1	1	2	2
0	0	13	1	1	0	1	1	1	1	1	1			1	1		1	1	1	2	2
3	1	36	1	1	1	1	1	1	1	0	0	0	0	0	0	0	0	0	0	0	2
0	1	56	1	1	1	1	1	1	1	1	1	1	1	1	1	1	1	1	1	2	2
0	0	36	0	0	0	1	1	1	1	1	1	1	1	1	1	1	1	1	1	2	2
0	0	36	0	1	1	1	1	1	1	1	1	1	1	1	1	1	1	1	1	2	2
3	1	24	1	1	1	1	1	1	1	1	1	0	1	1	0	0	1	0	0	1	2
0	1	55	0	0	1	1	1	1	1	1	1	1	1	1	1	1	1	1	1	2	2
0	1	25	1	1	0	1	1	1	1	1	1	0	1	0	1	0	1	0	0	1	2
1	1	30	0	0	1	1	1	1	1	1	1	0	1	1	1	0	1	0	0	1	2
1	1	21	1	0	1	1	1	1	1	1	1	1	1	0	1	0	1	1	0	1	2
0	0	18	1	0	1	1	1	1	1	0	1	0	1	0	0	1	1	0	0	1	1
0	0	30	0	0	1	1	1	1	1	1	1	1	1	0	1	1	1	1	1	2	1
0	1	35	1	1	1	1	1	1	1	1	1	1	1	1	1	0	1	1	0	1	1
0	0	16	1	0	1	0	1	0	1	0	0			0	0		0	0	0	0	1
0	0	22	0	0	1	1	1	1	1	1	1	1	1	1	1	1	1	1	1	2	1
0	0	30	1	1	1	1	1	1	1	0	0	0	0	0	1	0	0	0	0	0	1
0	0	54	0	0	1	1	1	1	1	1	1	1	1	0	1	1	1	1	1	2	1
1	1	47	0	1	0	0	1	0	1	0	0	0	0	0	0	0	0	0	0	0	1
1	1	54	0	0	0	0	1	0	1	0	0	0	0	0	0	0	0	0	0	0	1
1	1	48	1	0	0	0	1	0	1	0	0	0	0	0	0	0	0	0	0	0	1
3	1	27	1	0	1	1	1	1	1	1	1	0	0	0	1	0	0	0	0	0	1
0	1	20	1	1	0	1	1	1	1	1	1	0	0	0	0	0	0	0	0	0	1
0	0	34	0	1	1	1	1	1	1	1	1	1	1	0	1	0	1	1	0	1	1
0	0	34	0	1	1	1	1	1	1	1	1	1	1	0	1	0	1	1	0	1	1
0	0	22	0	1	1	1	1	1	1	1	1	0	0	0	1	0	0	0	0	0	1
0	0	17	0	1	1	1	1	1	1	1	1			0	0		1	1	0	1	1
0	0	22	1	1	1	1	1	1	1	1	1	1	0	0	1	0	0	1	0	1	1
0	1	52	1	0	1	1	1	1	1	1	1	0	0	0	1	0	0	0	0	0	1
0	0	30	0	1	1	1	1	1	1	1	1	1	1	0	1	1	1	1	1	2	1
0	0	19	0	1	1	1	1	1	1	1	1	0	0	0	1	0	0	0	0	0	1
0	1	18	0	1	1	1	1	1	1	1	1	1	1	0	1	0	1	1	0	1	1
0	1	16	0	0	1	1	1	1	1	1	1			0	1		1	1	1	2	1
0	1	32	0	1	1	0	0	0	0	0	0	0	0	0	0	0	0	0	0	0	1
0	0	12	1	1	1	1	1	1	1	1	1			0	1		1	1	1	2	1
0	0	36	1	1	1	1	1	1	1	1	1	1	1	0	1	0	1	1	0	1	1
0	0	24	0	1	1	1	1	1	1	1	1	0	0	0	1	0	0	0	0	0	1
0	0	16	1	0	1	1	1	0	0	0	0			0	0		0	0	0	0	1
0	0	24	1	1	1	1	1	1	1	1	1	1	1	0	1	1	1	1	1	2	1
0	1	31	0	0	0	1	1	1	1	0	0	0	0	0	0	0	0	0	0	0	1
0	0	16	1	1	1	0	0	0	0	0	0			0	0		0	0	0	0	1
0	0	32	0	1	1	1	1	1	1	1	1	1	1	0	1	0	1	1	0	1	1
0	1	20	1	0	1	1	1	1	1	1	1	1	1	0	1	0	1	1	0	1	1
0	0	25	0	1	1	0	0	0	0	0	0	0	0	0	0	0	0	0	0	0	1
0	0	50	1	1	0	1	1	1	1	0	0	0	0	0	0	0	0	0	0	0	1
0	0	43	0	1	1	1	1	1	1	1	1	1	1	0	1	0	1	1	0	1	1
0	1	12	1	1	1	0	0	0	0	0	0			0	0		0	0	0	0	1
0	1	40	0	1	1	1	1	1	1	1	1	0	0	0	0	0	0	0	0	0	1
0	0	35	1	1	1	1	1	1	1	1	1	1	1	0	1	1	1	1	1	2	1
0	0	16	0	1	1	1	1	1	1	1	1			0	0		1	1	0	1	1
0	0	32	0	1	1	1	1	1	1	0	0	0	0	0	1	0	0	0	0	0	1
0	1	40	0	0	0	0	0	0	0	0	0	0	0	0	0	0	0	0	0	0	1
0	1	46	0	0	0	0	0	0	0	0	0	0	0	0	0	0	0	0	0	0	1
2	1	13	0	1	1	1	1	1	1	1	1			1	1		1	1	1	2	1
2	1	19	0	1	1	1	1	1	1	1	1	0	0	1	1	0	0	0	0	0	1
2	1	21	1	1	0	1	1	1	1	1	1	0	0	0	1	1	0	0	1	1	1
2	1	29	1	0	0	0	0	0	0	0	0	0	0	0	0	0	0	0	0	0	1
2	1	40	1	1	1	1	1	1	1	1	1	1	1	0	0	0	1	1	0	1	1
2	1	29	0	1	1	1	1	1	1	1	1	0	0	0	0	0	0	0	0	0	1
2	1	13	1	1	1	1	1	1	1	0	0			1	1		0	0	1	1	1
1	1	28	1	1	1	1	1	1	1	0	0	0	0	0	1	0	0	0	0	0	1
1	1	28	1	1	1	1	1	1	1	1	1	0	0	1	1	0	0	0	0	0	1
1	1	29	0	1	0	1	1	1	1	1	0	0	0	1	1	0	0	0	0	0	1
1	1	36	1	0	1	1	1	1	1	1	1	1	1	0	1	0	1	1	0	1	1
1	1	59	1	0	1	1	1	1	1	1	1	1	1	0	1	1	1	1	1	2	1
1	1	14	1	0	1	1	1	1	1	0	0			0	0		0	0	0	0	1
1	1	12	1	1	1	1	1	1	1	0	0			1	1		0	0	1	1	1
2	1	24	0	1	0	1	1	1	0	0	0	0	0	0	0	0	0	0	0	0	1
2	1	46	1	1	1	1	1	1	1	1	1	1	1	0	1	1	1	1	1	2	1
2	1	22	0	1	0	1	1	1	1	1	1	1	1	1	1	0	1	1	0	1	1
2	1	37	0	1	0	1	1	1	1	0	1	0	0	0	1	1	0	0	1	1	1
2	1	12	0	0	1	0	1	0	0	0	0			0	0		0	0	0	0	1
2	1	45	1	0	0	0	1	0	0	0	0	0	0	0	0	0	0	0	0	0	1
2	1	12	0	1	1	1	1	1	1	1	1			0	0		1	1	0	1	1
0	1	40	1	0	1	1	0	0	0	0	0	0	0	0	0	0	0	0	0	0	1
0	1	44	1	1	1	1	1	1	0	0	0	0	0	0	1	0	0	0	0	0	1
0	1	16	0	1	0	1	1	1	1	1	1			0	1		1	1	1	2	1
0	0	39	0	1	1	1	1	1	1	1	1	0	1	0	1	0	1	0	0	1	1
0	0	19	1	1	1	1	1	1	1	1	1	1	1	0	1	1	1	1	1	2	1
0	1	31	1	0	1	1	1	0	1	0	1	0	1	0	0	0	1	0	0	1	1
0	1	19	0	1	0	1	1	1	1	1	1	0	0	0	1	0	0	0	0	0	1
0	1	29	0	0	1	1	1	0	0	0	0	0	0	0	0	0	0	0	0	0	1
0	0	21	0	1	1	1	1	1	1	1	1	0	0	0	1	0	0	0	0	0	1
0	0	50	1	1	1	1	1	1	1	1	1	1	1	0	1	1	1	1	1	2	1
0	0	59	1	1	1	1	1	1	1	1	1	1	1	0	1	1	1	1	1	2	1
0	0	26	0	1	1	1	1	1	1	1	1	0	0	0	0	0	0	0	0	0	1
0	0	42	0	1	1	1	1	1	1	0	1	0	0	0	1	0	0	0	0	0	1
0	0	27	1	1	1	1	1	1	1	1	1	1	1	0	1	1	1	1	1	2	1
0	1	40	0	0	1	1	1	1	1	1	1	1	1	0	1	1	1	1	1	2	1
0	1	52	1	0	1	1	1	1	1	1	1	1	1	0	1	1	1	1	1	2	1
3	1	19	1	1	1	1	1	1	1	1	1	1	1	0	1	1	1	1	1	2	1
0	1	52	1	0	1	1	1	1	1	1	1	1	1	0	1	1	1	1	1	2	1
0	1	14	0	1	0	1	1	1	1	1	1			0	1		1	1	1	2	1
0	0	26	0	1	1	1	1	1	1	1	1	1	1	0	0	0	1	1	0	1	1
0	1	22	1	1	0	1	1	1	1	0	0	0	0	1	1	0	0	0	0	0	1
3	1	21	1	0	1	1	0	0	0	0	0	0	0	0	0	0	0	0	0	0	1
3	1	23	0	1	1	1	1	1	1	0	0	0	0	0	0	0	0	0	0	0	1
3	1	36	1	0	1	1	1	1	1	1	1	1	1	1	1	1	1	1	1	2	1
3	1	44	0	0	0	0	0	0	0	0	0	0	0	0	0	0	0	0	0	0	1
3	1	52	1	0	0	1	1	1	1	1	1	1	1	1	1	1	1	1	1	2	1
3	0	34	0	0	1	1	1	1	1	1	1	1	1	1	1	1	1	1	1	2	1
0	0	39	1	1	1	1	1	1	1	1	1	1	1	1	1	1	1	1	1	2	1
0	0	37	0	1	1	1	1	1	1	1	1	1	1	0	1	1	1	1	1	2	1
0	0	25	0	1	1	1	1	1	1	1	1	1	1	0	1	1	1	1	1	2	1
0	0	55	1	1	1	1	1	1	1	1	1	0	0	1	1	1	0	0	1	1	1
0	0	14	0	1	1	1	1	1	1	1				0	0		0	1	0	1	1
0	0	19	0	1	1	1	1	1	1	1	1	1	1	0	1	0	1	1	0	1	1
0	0	42	1	1	1	1	1	1	1	1	1	1	1	0	1	1	1	1	1	2	1
0	0	41	0	1	1	1	1	1	1	1	1	1	1	0	1	1	1	1	1	2	1
3	1	16	1	1	1	1	1	1	1	1	1			1	1		1	1	1	2	1
3	1	16	0	1	1	1	1	1	1	1	1			0	0		1	1	0	1	1
3	1	32	0	1	1	1	1	1	1	1	1	0	0	0	1	0	0	0	0	0	1
3	1	22	1	1	1	1	1	1	1	1	1	0	0	0	1	0	0	0	0	0	1
3	1	54	0	1	1	1	1	1	1	1	1	0	0	0	1	0	0	0	0	0	1
0	0	17	0	1	1	1	1	1	1	1	1			0	1		1	1	1	2	1
3	1	26	1	1	1	1	1	1	1	1	1	1	1	0	1	0	1	1	0	1	1
0	0	16	1	1	1	1	1	0	0	0	0			0	0		0	0	0	0	1
3	1	37	0	1	1	1	1	1	1	0	0	0	0	0	0	0	0	0	0	0	1
0	0	23	1	1	1	0	0	0	0	0	0	0	0	0	0	0	0	0	0	0	1
3	1	21	1	1	1	1	1	1	1	1	1	1	1	0	1	1	1	1	1	2	1
3	1	36	0	1	0	1	1	1	1	1	1	0	0	0	0	0	0	0	0	0	1
3	1	15	1	1	1	1	1	1	1	1	1			0	1		1	1	1	2	1
0	0	14	0	1	1	1	1	1	1	1	1			0	1		1	1	1	2	1
0	0	27	0	1	1	1	1	1	1	1	1	1	1	0	1	1	1	1	1	2	1
0	0	46	0	1	1	1	1	1	1	1	1	1	1	0	1	1	1	1	1	2	1
0	0	21	1	1	1	1	1	1	1	1	1	0	0	0	1	0	0	0	0	0	1
0	0	56	0	1	1	1	1	1	1	1	1	0	0	0	1	0	0	0	0	0	1
0	0	23	0	1	1	1	1	1	1	1	1	0	0	0	1	1	0	0	1	1	1
0	0	14	0	1	1	1	1	1	1	1	1			0	1		1	1	1	2	1
0	0	26	1	1	1	1	1	1	1	0	0	0	0	0	0	0	0	0	0	0	1
0	1	13	0	1	1	1	1	1	1	1	1				1		1	1	1	2	1
0	1	51	0	1	1	1	1	1	1	1	1	1	1	1	1	1	1	1	1	2	1
0	1	22	0	1	1	1	1	1	1	1	1	0	0	1	1	0	0	0	0	0	1
0	0	37	1	1	1	1	1	1	1	1	1	0	0	0	1	1	0	0	1	1	1
0	0	15	1	1	1	1	1	1	1	1	1			0	1		1	1	1	2	1
0	1	35	0	1	1	1	1	1	1	1	1	1	1	0	1	0	1	1	0	1	1
2	1	23	1	1	1	1	1	1	1	0	0	0	0	0	0	0	0	0	0	0	1
0	0	19	0	0	1	1	1	0	1	0	1	0	1	0	0	0	1	0	0	1	1
0	0	30	1	0	1	1	1	1	1	0	0	0	0	0	1	0	0	0	0	0	1
0	0	31	1	0	1	0	0	0	0	0	0	0	0	0	0	0	0	0	0	0	1
0	0	24	1	0	1	1	1	0	1	0	0	0	0	0	0	0	0	0	0	0	1
0	0	48	0	0	1	0	1	0	1	0	1	0	1	0	0	0	1	0	0	1	1
0	0	35	1	0	1	1	1	1	1	1	1	1	1	0	1	1	1	1	1	2	1
0	1	32	0	0	1	1	1	1	1	1	1	1	1	0	1	1	1	1	1	2	1
0	0	29	0	0	1	0	1	0	0	0	0	0	0	0	0	0	0	0	0	0	1
0	0	17	1	0	1	0	1	0	0	0	0			0	0		0	0	0	0	1
0	0	17	1	0	1	0	0	0	0	0	0			0	0		0	0	0	0	1
0	1	28	0	0	1	1	1	1	1	1	1	1	1	0	1	1	1	1	1	2	1
0	0	18	1	0	1	0	1	0	1	0	0	0	0	0	0	0	0	0	0	0	1
0	0	36	0	0	1	0	0	0	0	0	0	0	0	0	0	0	0	0	0	0	1
0	0	13	0	0	1	1	1	0	0	0	0				0		0	0	0	0	1
0	0	30	1	0	1	1	1	0	1	0	0	0	0	0	0	0	0	0	0	0	1
0	0	20	1	1	1	1	1	1	1	1	1	0	0	0	0	0	0	0	0	0	1
0	0	22	0	0	1	0	1	0	0	0	0	0	0	0	0	0	0	0	0	0	1
0	0	54	1	0	1	0	1	0	1	0	1	0	0	0	0	0	0	0	0	0	1
0	0	18	1	0	1	1	0	0	0	0	0	0	0	0	0	0	0	0	0	0	1
0	0	27	1	0	1	1	0	1	0	0	0	0	0	0	0	0	0	0	0	0	1
0	0	46	0	0	1	1	1	0	1	0	0	0	0	0	0	0	0	0	0	0	1
0	0	25	0	1	1	1	1	0	0	0	0	0	0	0	0	0	0	0	0	0	1
0	0	51	1	1	1	1	1	1	1	1	1	1	1	0	1	1	1	1	1	2	1
0	0	15	0	1	1	1	1	1	1	1	1			0	1		1	1	1	2	1
0	0	12	0	1	1	1	1	1	1	1	1			1	1		1	1	1	2	1
0	0	46	0	1	1	1	1	1	1	1	1	0	0	1	1	0	0	0	0	0	1
0	0	45	0	0	1	1	1	1	1	1	1	0	1	1	1	0	1	0	0	1	1
0	0	31	0	1	1	1	1	1	1	1	1	0	1	0	0	0	1	0	0	1	1
0	0	17	0	1	1	1	1	1	1	1	1			0	1		1	1	1	2	1
0	0	16	0	1	1	1	1	1	1	1	1			0	1		1	1	1	2	1
0	0	14	0	1	1	1	1	1	1	1	1			1	1		1	1	1	2	1
0	0	40	1	0	1	1	1	1	1	1	1	1	1	0	1	1	1	1	1	2	1
0	0	12	0	0	1	1	1	1	1	1	1			0	1		1	1	1	2	1
0	0	13	0	1	1	1	1	1	1	1	1			1	1		1	1	1	2	1
0	0	23	0	1	1	1	1	1	1	1	1	0	0	0	0	0	0	0	0	0	1
0	0	39	1	1	1	1	1	1	1	1	1	0	0	0	1	0	0	0	0	0	1
0	0	24	1	1	1	1	1	1	1	1	1	1	1	0	1	1	1	1	1	2	1
0	0	17	1	1	1	1	1	1	1	1	1			0	1		1	1	1	2	1
0	0	38	0	1	1	1	1	1	1	1	0	0	0	0	0	0	0	0	0	0	1
0	0	44	0	1	1	1	1	1	1	1	1	1	1	0	1	0	1	1	0	1	1
0	1	42	0	1	1	1	1	1	0	1	0	1	0	0	1	0	0	1	0	1	1
2	1	27	1	0	1	1	1	1	1	1	1	0	0	1	1	0	0	0	0	0	1
0	1	22	0	1	1	1	1	1	0	0	0	0	0	0	0	0	0	0	0	0	1
1	1	12	0	1	1	1	1	1	1	1	1			0	1		1	1	1	2	1
3	0	26	0	1	1	1	1	1	1	1	1	1	1	0	1	0	1	1	0	1	1
0	0	23	0	1	1	1	1	1	1	1	1	1	1	0	1	1	1	1	1	2	1
0	0	43	0	0	1	1	1	1	1	1	1	1	1	0	1	1	1	1	1	2	1
0	0	46	0	1	1	1	1	0	0	0	0	0	0	0	0	0	0	0	0	0	1
0	1	50	0	0	1	1	1	1	1	1	1	1	1	0	1	1	1	1	1	2	1
0	0	32	0	1	1	1	1	1	1	1	1	1	1	1	1	1	1	1	1	2	1
0	0	19	1	1	1	1	1	1	1	1	1	0	0	1	1	0	0	0	0	0	1
0	0	33	1	1	1	1	1	1	1	1	1	1	1	0	1	1	1	1	1	2	1
0	0	30	0	0	1	1	1	1	1	1	1	1	1	0	1	1	1	1	1	2	1
0	0	19	1	1	0	1	1	1	1	1	1	1	1	1	1	1	1	1	1	2	1
0	0	39	1	1	1	1	1	1	1	1	1	1	1	1	1	1	1	1	1	2	1
0	0	26	0	1	1	1	1	1	1	1	1	1	1	1	1	1	1	1	1	2	1
0	0	35	1	1	1	1	1	1	1	1	1	1	1	0	1	0	1	1	0	1	1
0	0	17	0	1	1	1	1	1	1	1	1			0	0		1	1	0	1	1
0	0	37	1	1	1	1	1	1	1	1	1	0	0	1	1	0	0	0	0	0	1
0	0	31	0	1	1	1	1	1	1	1	1	1	1	1	1	0	1	1	0	1	1
0	0	23	1	0	1	1	1	1	1	1	1	1	1	0	1	0	1	1	0	1	1
0	0	17	1	1	1	1	1	1	1	1	1			1	1		1	1	1	2	1
0	0	19	1	0	1	1	1	1	1	1	1	0	0	0	0	0	0	0	0	0	1
0	0	34	1	1	1	1	1	1	1	1	1	0	0	0	1	0	0	0	0	0	1
0	0	40	1	1	1	1	1	1	1	1	1	1	1	0	1	0	1	1	0	1	1
0	0	54	0	1	1	1	1	1	1	1	1	1	1	0	1	0	1	1	0	1	1
0	0	20	1	0	1	0	0	0	0	0	0	0	0	0	0	0	0	0	0	0	1
0	0	20	0	0	1	1	1	0	0	0	0	0	0	0	0	0	0	0	0	0	1
0	0	54	0	1	1	1	1	1	1	1	1	1	1	0	1	1	1	1	1	2	1
0	0	52	0	1	1	1	1	1	1	1	1	1	1	0	1	1	1	1	1	2	1
0	0	19	1	1	1	1	1	1	1	1	1	0	0	0	1	0	0	0	0	0	1
0	0	42	0	1	1	1	1	1	1	1	1	0	1	0	1	0	1	0	0	1	1
0	0	26	1	1	1	1	1	1	1	1	1	0	1	0	1	0	1	0	0	1	1
0	1	14	1	1	1	1	1	1	1	0	0			0	0		0	0	0	0	1
0	1	50	0	0	1	1	1	1	1	1	1	1	1	0	1	1	1	1	1	2	1
0	1	58	0	0	1	1	1	1	1	1	1	1	1	0	1	1	1	1	1	2	1
0	1	25	0	0	0	1	1	1	1	1	1	0	0	1	1	0	0	0	0	0	1
0	0	28	1	0	1	1	1	1	1	1	1	1	1	0	0	0	1	1	0	1	1
0	1	36	1	0	0	1	1	1	1	1	1	1	1	0	1	0	1	1	0	1	1
0	1	48	1	0	1	1	1	1	1	1	1	1	1	0	1	0	1	1	0	1	1
0	0	27	1	0	1	1	1	1	1	1	1	0	0	0	1	0	0	0	0	0	1
0	1	26	1	0	0	1	1	1	1	1	1	0	0	1	1	0	0	0	0	0	1
0	0	38	1	0	1	1	1	1	1	1	1	0	0	1	1	0	0	0	0	0	1
0	0	14	0	0	1	1	1	1	1	1	1			0	0		1	1	0	1	1

## Sheet: Source
Hops=1
priv cl=2
mosa=3
moph=4
mobil=5
other=6
Aug Campaign=7
source
1
1
1
1
1
3
2
3
3
3
3
3
2
2
3
3
3
3
3
2
2
3
3
3
3
3
2
2
3
3
3
3
2
2
3
3
3
3
3
3
3
3
7
3
3
3
3
7
3
3
2
3
3
2
2
3
7
7
3
7
7
7
7
7
7
3
7
1
1
1
1
1
2
3
3
3
2
3
3
3
3
3
3
2
3
3
2
7
3
2
3
3
2
3
2
3
3
2
3
2
3
7
3
2
3
3
7
2
3
7
7
7
2
6
7
2
3
7
7
7
7
7
2
3
7
2
6
7
1
1
1
1
1
1
1
5
4
7
4
4
4
5
5
4
7
4
4
4
5
5
4
4
4
4
5
5
4
4
4
4
5
5
4
4
4
4
5
5
4
4
4
4
5
5
4
4
4
4
5
5
4
7
4
4
5
4
4
4
5
5
4
7
4
4
5
4
4
7
5
7
7
7
7
1
1
1
1
1
3
3
2
3
3
2
3
3
2
3
3
2
3
3
7
2
3
3
7
2
7
7
7
7
7
3
3
3
2
7
3
7
2
7
7
7
7
7
7
1
1
1
1
1
1
1
7
3
2
7
7
3
2
7
3
2
3
2
3
2
3
2
3
3
2
3
3
2
3
7
3
2
7
7
3
7
7
7
7
7
7
7
1
1
1
1
6
6
6
6
6
6
6
6
6
6
6
7
6
6
6
6
6
6
6
6
7
7
6
6
6
6
6
6
6
6
7
7
7
6
7
7
7
7
5
6
7
6
6
6
7
7
7
6
7
7
7
1
1
1
1
1
1
1
4
4
4
4
4
4
2
4
4
4
4
4
4
2
4
4
4
4
4
4
2
4
4
4
4
4
4
2
4
4
4
4
4
2
4
4
4
4
4
2
4
4
4
4
4
4
4
4
4
4
4
4
4
4
4
4
4
4
4
4
7
4
4
4
2
7
7
7
7
4
4
4
4
7
1
1
1
1
1
1
2
4
4
4
4
4
4
2
4
4
4
4
4
4
2
4
4
4
4
4
2
4
4
4
4
4
2
4
4
4
4
4
2
4
4
4
4
4
4
7
4
4
7
4
2
4
4
4
4
4
4
4
4
4
7
4
4
7
7
4
4
7
1
4
4
5
4
4
4
5
4
4
4
4
4
5
4
4
4
4
4
5
4
4
4
4
5
4
4
4
5
4
4
7
4
7
6
4
7
7
4
7
7
7
7
7
7
1
1
1
1
1
1
1
4
4
4
3
3
4
3
4
4
4
3
3
4
3
5
4
4
3
3
4
3
5
4
4
3
3
4
3
3
4
4
3
3
4
3
4
4
3
3
4
3
7
3
4
3
3
5
4
3
3
7
4
7
7
3
7
3
3
7
7
3
7
7
7
7
7
7
1
7
1
1
1
4
4
3
2
3
4
3
4
3
3
2
3
4
3
4
3
3
2
3
4
3
4
3
3
2
3
4
3
4
3
3
2
3
4
7
4
3
3
2
3
4
7
4
3
3
7
7
4
7
3
3
7
7
7
3
3
6
3
3
7
7
4
7
7
3
7
7
7
7
7
1
1
2
1
1
1
1
5
3
2
4
3
3
3
5
3
2
4
3
3
3
5
3
2
4
3
3
3
5
3
2
4
3
3
3
5
3
2
4
3
3
3
5
3
2
4
3
3
3
7
3
7
4
3
7
3
7
3
7
4
3
7
3
3
2
4
3
4
3
3
2
4
3
7
3
7
3
7
4
3
7
7
7
7
7
7
7
3
1
1
1
1
1
1
3
3
1
3
2
3
3
3
3
1
3
2
3
3
3
3
3
3
2
3
3
3
3
3
3
2
7
3
3
3
3
3
2
3
3
3
3
3
3
2
3
3
3
3
7
7
7
7
3
3
7
7
7
7
3
3
3
2
3
3
3
3
5
2
3
7
7
7
7
7
7
7
7
7
7
7
7
1
1
1
1
1
1
1
3
5
6
6
3
6
3
3
5
6
6
3
6
3
6
5
6
6
3
6
3
6
5
6
6
3
6
3
5
6
3
6
3
5
6
3
6
3
7
7
7
7
7
7
7
7
7
7
7
6
6
6
3
3
3
6
3
6
6
3
3
2
7
7
7
3
7
7
7
7
7
7
7
6
1
6
6
2
2
6
6
6
3
2
2
6
6
6
3
2
2
6
6
6
3
2
2
6
6
6
3
2
2
6
6
6
3
2
2
6
6
6
3
7
7
3
7
6
2
2
3
7
3
2
6
6
6
3
7
7
6
3
7
7
3
7
7
7
7
7
1
1
4
1
1
4
6
6
4
4
3
4
3
6
6
4
4
3
4
3
6
5
4
4
3
6
3
6
2
4
4
3
6
3
3
6
4
4
3
6
3
3
6
4
4
3
6
3
4
4
5
7
7
7
7
4
4
3
4
6
1
1
1
1
1
1
1
2
4
3
4
3
3
3
2
4
3
4
3
3
3
2
4
3
4
3
3
3
2
4
3
4
3
3
3
7
4
3
4
3
3
3
7
4
3
4
3
3
3
7
3
7
7
3
3
7
3
3
7
7
4
3
3
3
3
7
7
1
1
1
1
1
1
1
3
2
3
2
3
3
3
2
3
2
3
3
2
3
2
3
3
7
2
3
2
3
3
2
3
2
3
2
3
2
3
7
7
3
2
3
3
7
3
2
3
7
7
7
2
1
1
1
2
1
6
2
2
3
2
2
4
6
2
2
3
2
2
4
6
2
2
3
2
2
4
6
2
2
3
2
2
4
6
2
2
3
3
4
6
2
2
3
3
4
6
2
3
6
2
6
2
2
3
3
2
4
2
2
3
3
2
4
6
2
2
6
7
7
1
1
1
1
1
2
4
2
4
2
2
5
7
2
7
6
7
2
6
7
5
5
7
2
2
7
7
7
7
1
1
1
1
1
1
1
4
2
4
4
4
2
4
4
2
4
2
4
4
2
4
4
2
4
2
7
4
5
2
5
5
4
2
2
4
7
7
7
7
7
1
1
1
4
1
3
4
5
2
3
4
4
3
4
5
2
3
4
4
3
4
3
2
3
4
4
3
4
3
2
3
4
4
3
2
3
4
4
3
2
3
4
4
3
3
4
3
4
3
4
4
3
7
7
1
1
4
1
1
1
3
2
4
7
2
3
3
2
4
7
2
3
3
2
2
3
3
2
4
2
3
3
2
4
3
3
2
4
3
3
7
7
3
7
7
2
3
2
7
7
7
7
3
7
7
1
0
1
3
6
6
6
3
3
3
6
6
6
3
3
3
6
6
6
3
3
3
6
6
6
3
3
3
6
6
6
3
3
3
6
6
6
3
3
3
6
6
6
7
3
3
7
6
7
3
3
7
6
3
3
3
6
6
6
3
3
3
6
6
6
3
3
3
7
1
3
4
1
1
1
1
3
3
4
6
2
3
3
4
6
2
3
3
4
6
2
3
3
4
6
2
3
3
4
6
2
3
3
4
6
2
3
6
7
7
3
6
3
7
7
3
3
4
2
3
3
4
7
3
5
2
3
7
3
7
2
2
1
1
1
1
2
2
2
2
2
2
6
2
2
2
2
2
2
6
2
2
2
2
2
2
6
2
2
2
2
2
2
6
2
2
2
2
2
2
6
2
2
2
2
2
2
6
2
2
2
2
2
6
2
2
2
2
2
6
2
2
2
2
2
6
2
2
2
2
2
2
6
2
2
6
7
7
7
7
1
1
1
1
1
1
3
2
2
3
3
3
2
4
3
2
2
3
2
2
4
3
2
2
3
3
4
4
3
2
2
3
2
4
4
3
2
2
3
4
4
3
2
2
3
2
4
4
3
2
2
3
4
7
3
2
2
3
4
7
2
2
3
2
2
2
7
2
7
3
7
2
2
4
7
7
7
7
7
7
7
1
1
1
1
1
1
1
3
3
3
3
3
3
3
3
3
3
3
3
3
3
3
3
3
3
3
3
3
3
3
3
3
3
3
3
3
3
3
3
3
3
3
3
3
3
3
3
3
3
3
3
3
3
3
3
3
3
3
3
3
3
3
3
3
3
3
7
7
7
7
7
1
1
1
1
1
1
2
2
6
2
2
6
2
2
6
2
2
6
2
2
6
2
2
6
2
2
6
2
2
6
7
2
2
6
2
6
7
2
2
6
2
6
2
2
6
6
2
2
6
6
2
2
6
7
2
2
6
2
6
6
7
7
2
2
6
1
1
2
1
1
2
2
2
2
2
6
2
2
2
2
2
6
6
2
2
2
2
7
2
2
2
2
2
2
6
2
2
2
2
7
2
2
2
2
2
6
6
2
2
2
6
2
2
2
2
6
2
2
2
2
2
2
2
7
6
7
2
2
2
7
7
7
7
7
7
END

## Sheet: Reasons non vacc
lack info=1
belief/side eff=2
neglig=3	Leb=0
obstacles=4	Syr=1
Security=5	Lret=2
other=6	Oth=3
Cause
6
4
1
4
4
4
1
4
1
2
1
1
4
1
2
1
4
4
6
4
1
4
4
6
1
3
3
4
6
3
3
1
4
4
1
1
4
4
4
1
1
1
4
1
1
1
1
2
2
2
2
2
1
2
2
1
2
1
4
1
4
4
1
4
1
1
4
4
2
1
1
4
2
1
6
4
2
4
1
1
4
