# Supplementary material for: Vaccination Coverage Cluster Surveys in Middle Dreib – Akkar, Lebanon: Comparison of Vaccination Coverage in Children Aged 12-59 Months Pre- and Post-Vaccination Campaign
Source: PLoS One. 2016 Dec 19;11(12):e0168145. doi: 10.1371/journal.pone.0168145 (PMC5167265; doi:10.1371/journal.pone.0168145)
Supplement: S1 Dataset — (ZIP) [file pone.0168145.s001.zip › Copia di DATASET_Middle_Dreib 20.11.15.xlsx]

## Sheet: DATASET
			House=0	Leb=0	in months	M=0	no=0	no=0	no=0	no=0	no=0	no=0	no=0	no=0	no=0	no=0	no=0	no=0	no=0	no=0	no=0	no=0	no=0	no=0	no=0	no=0	no=0	no=0
			Tent=1	Syr=1		F=1	yes=1	yes=1	yes=1	yes=1	yes=1	yes=1	yes=1	yes=1	yes=1	yes=1	yes=1	yes=1	yes=1	yes=1	yes=1	yes=1	yes=1	yes=1	yes=1	partial=1	yes=1	yes=1
			Coll Sh=2	Lret=2																						fully=2
			Oth=3	Oth=3
idnumb	clusnb	nbinclus	shelter	nation	age	sex	immcard	bcg	scar	hepa0	penta1	polio1	penta2	polio2	penta3	polio3	penta4	polio4	measles	mmr1	mmr2	polio5	poliofull	pentafull	mmrfull	vaccstatus	Heard camp?	in situ before Aug 15?	BIRE
1	1	1	0	0	36	0	1	0	0	1	1	1	1	1	1	1	1	1	1	1	1	1	1	1	1	2	1		0
2	1	2	0	0	21	1	1	0	0	0	1	1	1	1	1	1	1	1	0	1	0	1	1	1	0	0	1		0
3	1	3	0	0	40	0	1	0	0	1	1	1	1	1	1	1	1	1	0	1	1	1	1	1	1	2	1		0
4	1	4	0	0	53	0	1	0	0	1	1	1	1	1	1	1	1	1	1	1	1	1	1	1	1	2	1		0
5	1	5	0	0	52	1	1	0	0	1	1	1	1	1	1	1	1	1	0	1	0	0	1	1	0	1	1		0
6	1	6	2	1	25	0	1	0	0	0	1	1	1	1	0	1	0	1	0	1	0	1	1	0	0	1	1		0
7	1	7	0	0	36	0	1	0	0	1	1	1	1	1	1	1	1	1	0	1	0	0	1	1	0	1	1		0
8	2	1	0	0	14	1	1	0	0	1	1	1	1	1	1	1		1	0	1		0	1	1	1	2	1	1	0
9	2	2	0	1	37	0	1	1	1	1	1	1	1	1	1	1	1	1	0	1	1	0	1	1	1	2	1	1	0
10	2	3	2	1	23	1	1	1	1	0	1	1	1	1	1	1	1	0	0	1	0	0	0	1	0	0	1	1	0
11	2	4	2	1	26	0	1	1	1	0	1	1	1	1	1	1	0	1	0	1	0	1	1	0	0	1	1	1	0
12	2	5	0	0	59	0	1	0	0	1	1	1	1	1	1	1	1	1	1	1	1	1	1	1	1	2	1		0
13	2	6	0	1	28	0	1	0	0	1	1	1	1	1	1	1	1	1	1	1	0	0	1	1	0	1	1		0
14	2	7	2	1	12	0	1	0	0	1	1	1	1	1	0	1			1	1		1	1	0	1	1	1		0
15	3	1	0	0	28	0	1			1	1	1	1	1	1	1	1	1	0	1	0	1	1	1	0	1	0	1	0
16	3	2	0	0	34	0	1			1	1	1	1	1	1	1	1	1	1	1	1	1	1	1	1	2	0	1	0
17	3	3	0	0	21	1	1			1	1	1	0	1	0	0	0	0	0	0		1	0	0	0	0	0	1	0
18	3	4	0	0	12	0	1			1	1	1	1	1	1	1			0	1		1	1	1	1	2	1	1	0
19	3	5	0	0	38	1	0			1	1	1	1	1	1	1	1	1	1	1	1	1	1	1	1	2	0	1	0
20	3	6	0	0	18	1	1			1	1	1	1	1	1	1	1	1	1	1	1	1	1	1	1	2	0	1	0
21	3	7	0	0	32	0	0			1	1	1	1	1	1	1	1	1	1	1	1	0	1	1	1	2	0	1	0
22	4	1	0	1	25	0	1	1	1	1	1	1	1	1	1	1	0	1	1	1	1	1	1	0	1	1	1	1	0
23	4	2	0	1	25	0	1	0	0	1	1	1	1	1	1	1	1	1	1	1	1	1	1	1	1	2	1	1	0
24	4	3	0	1	48	0	1	1	1	1	1	1	1	1	1	1	1	1	1	1	1	1	1	1	1	2	1	1	0
25	4	4	0	1	48	1	1	1	1	0	1	1	1	1	1	1	1	1	1	1	1	1	1	1	1	2	1	1	0
26	4	5	0	1	47	1	1	0	0	0	1	1	1	1	1	1	1	1	1	1	1	1	1	1	1	2	1	1	0
27	4	6	0	1	16	1	1	0	0	1	1	1	1	1	1	1			1	1		1	1	1	1	2	1	1	0
28	4	7	0	1	31	0	1	1	1	1	1	1	1	1	1	1	1	1	0	1	1	1	1	1	1	2	1	1	0
29	5	1	0	1	38	0	1	1	1	1	1	1	1	1	1	1	1	1	1	1	1	1	1	1	1	2	1	1	0
30	5	2	0	0	22	1	1	0	0	1	1	1	0	0	0	0	0	0	0	1	0	0	0	0	0	0	1	1	0
31	5	3	0	1	38	0	1	1	1	1	1	1	1	1	1	1	0	1	0	1	1	1	1	0	1	1	1	1	0
32	5	4	0	0	50	0	1	0	0	1	1	1	1	1	1	1	1	1	1	1	0	1	1	1	0	1	1	1	0
33	5	5	0	0	20	0	1	0	0	1	1	1	0	0	0	0	0	0	0	1	0	0	0	0	0	0	1	1	0
34	5	6	0	1	42	0	1	1	1	1	1	1	1	1	1	1	1	1	1	1	1	1	1	1	1	2	1	1	0
35	5	7	0	1	26	1	1	0	0	1	1	1	1	1	1	1	1	1	1	1	1	1	1	1	1	2	1	1	0
36	6	1	0	0	24	1	1	0	0	1	1	1	1	1	1	1	1	0	1	1	0	1	0	1	0	1		1	0
37	6	2	0	1	25	1	1	1	1	1	1	1	1	1	1	1	1	1	0	1	1	1	1	1	1	2		1	0
38	6	3	0	0	23	0	1	0	0	0	1	0	0	1	0	0	0	0	0	1	1	1	0	0	1	1		1	0
39	6	4	0	0	43	1	1	0	0	1	1	1	0	1	0	0	0	0	0	1	0	0	0	0	0	0		1	0
40	6	5	2	1	31	1	0	0	0	1	1	1	0	0	0	0	0	0	0	1	0	0	0	0	0	0		1	0
41	6	6	2	1	47	1	0	0	0	0	1	1	1	1	1	1	1	1	0	1	1	1	1	1	1	2		1	0
42	6	7	2	1	47	0	0	1	1	0	1	1	1	1	1	1	1	1	0	1	1	1	1	1	1	2		1	0
43	7	1	0	0	26	0	1	0	0	1	1	1	1	1	1	1	1	1	1	1	1	1	1	1	1	2	1	0	0
44	7	2	0	1	52	0	1	1	1	1	1	1	1	1	1	1	1	1	1	1	1	1	1	1	1	2	1	0	0
45	7	3	0	1	30	0	1	0	0	1	1	1	1	1	1	1	1	1	1	1	0	1	1	1	0	1	1	1	0
46	7	4	0	1	30	1	1	0	0	1	1	1	1	1	1	1	1	1	1	1	0	1	1	1	0	1	1	1	0
47	7	5	0	0	46	1	1	0	0	1	1	1	1	1	1	1	1	1	1	1	1	1	1	1	1	2	1	0	0
48	7	6	0	0	25	1	1	0	0	1	1	1	1	1	1	1	1	1	1	1	1	1	1	1	1	2	1	0	0
49	7	7	0	0	16	1	1	0	0	1	1	1	1	1	1	1			0	1		1	1	1	1	2	1	0	0
50	8	1	0	0	16	1	1	0	0	1	1	1	1	1	1	1			1	1		1	1	1	1	2	1	0	0
51	8	2	0	0	44	1	1	0	0	1	1	1	1	1	1	1	1	1	1	1	1	1	1	1	1	2	1	0	0
52	8	3	0	0	19	0	1	0	0	1	1	1	1	1	1	1	1	1	0	1	1	1	1	1	1	2	1	0	0
53	8	4	0	0	44	0	1	0	0	1	1	1	1	1	1	1	0	1	1	1	0	1	1	0	0	1	1	0	0
54	8	5	0	1	34	0	1	1	1	0	1	1	1	1	1	1	1	1	1	1	1	1	1	1	1	2	1	1	0
55	8	6	0	1	26	1	1	0	0	1	1	1	0	0	0	0	0	0	0	0	0	0	0	0	0	0	1	0	0
56	8	7	0	0	13	0	1	0	0	1	1	1	1	1	1	1			1	1			1	1	1	2	1	0	0
57	9	1	2	1	48	0	1	1	1	0	1	1	1	1	1	1	0	1	0	1	1	1	1	0	1	1	0	0	0
58	9	2	2	1	31	0	1	0	0	0	0	1	0	0	0	0	0	0	0	1	0	1	0	0	0	0		1	0
59	9	3	2	1	12	0	0	0	0	0	1	1	1	1	0	0	0	0	0	0	0	0	0	0	0	0		1	0
60	9	4	2	1	28	1	1	0	0	0	1	1	1	1	1	1	0	1	0	1	1	1	1	0	1	1		1	0
61	9	5	2	1	42	0	1	0	0	0	1	1	1	1	1	1	0	0	0	1	0	0	0	0	0	0	0	0	0
62	9	6	2	1	21	0	1	1	1	1	1	1	1	1	1	1	1	1	0	1	0	1	1	1	0	1		1	0
63	9	7	2	1	31	1	1	0	0	0	1	1	1	1	0	1	0	0	0	1	0	1	0	0	0	0		1	0
64	10	1	3	1	29	0	1	1	1	1	1	1	1	1	1	1	1	1	0	1	1	1	1	1	1	2	1	1	1
65	10	2	3	1	21	1	1	1	1	1	1	1	1	1	1	1	1	1	0	1	1	1	1	1	1	2	1	1	1
66	10	3	3	1	48	1	1	1	1	1	1	1	1	1	1	1	1	1	1	1	1	1	1	1	1	2	1	1	1
67	10	4	0	0	16	1	1	0	0	1	1	1	1	1	1	1			0	1		1	1	1	1	2	1	1	1
68	10	5	0	0	40	0	1	0	0	1	1	1	1	1	1	1	1	1	1	1	1	1	1	1	1	2	1	1	1
69	10	6	3	1	20	1	1	1	1	1	1	1	1	1	1	1	1	1	0	1	1	1	1	1	1	2	1	1	1
70	10	7	3	1	19	0	1	1	1	1	1	1	1	1	1	1	1	1	0	1	1	1	1	1	1	2	1	1	1
71	11	1	0	0	35	0	1	0	0	1	1	1	1	1	1	1	1	1	1	1	1	1	1	1	1	2	1	1	1
72	11	2	0	0	29	0	1	0	0	1	1	1	1	1	1	1	1	1	0	1	0	1	1	1	0	1	1	1	1
73	11	3	0	1	20	1	1	0	0	1	1	1	1	1	1	1	1	1	0	1	0	1	1	1	0	1	1	1	1
74	11	4	0	1	40	1	1	1	1	1	1	1	1	1	1	1	1	1	0	1	1	1	1	1	1	2	1	1	1
75	11	5	0	1	15	1	1	0	0	1	1	1	1	1	1	1			1	1		1	1	1	1	2	1	1	1
76	11	6	0	1	26	1	1	1	1	1	1	1	1	1	1	1	1	1	0	1	0	1	1	1	0	1	1	1	1
77	11	7	0	1	24	1	1	1	1	1	1	1	1	1	1	1	1	1	1	1	1	1	1	1	1	2	1	1	1
78	12	1	0	1	45	1	1	1	1	1	1	1	1	1	1	1	1	1	0	1	1	1	1	1	1	2	1	1	1
79	12	2	0	1	54	1	1	1	1	1	1	1	1	1	1	1	1	1	1	1	1	1	1	1	1	2	1	1	1
80	12	3	0	1	22	0	1	1	1	1	1	1	1	1	1	1	1	1	1	1	1	1	1	1	1	2	1	1	1
81	12	4	0	1	56	1	0	1	1	1	1	1	1	1	1	1	1	1	1	1	1	0	1	1	1	2	1	1	1
82	12	5	3	1	37	1	0	1	1	1	1	1	1	1	1	1	1	1	1	1	1	1	1	1	1	2	1	1	1
83	12	6	3	1	27	0	1	1	1	1	1	1	1	1	1	1	1	1	1	1	0	1	1	1	0	1	0	1	1
84	12	7	0	0	27	1	0	0	0	1	1	1	1	1	1	1	1	1	1	1	1	1	1	1	1	2	0	1	1
85	13	1	0	0	32	0	1	0	0	1	1	1	1	1	1	1	1	1	1	1	1	1	1	1	1	2	0	1	1
86	13	2	0	0	15	0	0	0	0	1	1	1	1	1	1	1			1	1		1	1	1	1	2	1	1	1
87	13	3	0	0	39	1	0	0	0	1	1	1	1	1	1	1	1	1	1	1	1	1	1	1	1	2	1	1	1
88	13	4	0	0	19	1	0	0	0	1	1	1	1	1	1	1	1	1	0	1	0	1	1	1	0	1	0	1	1
89	13	5	0	0	23	0	0	0	0	1	1	1	1	1	1	1	1	1	1	1	1	1	1	1	1	2	1	1	1
90	13	6	0	0	27	0	1	0	0	1	1	1	1	1	1	1	1	1	1	1	0	1	1	1	0	1	0	1	1
91	13	7	0	0	23	0	1	0	0	1	1	1	1	1	1	1	1	1	1	1	1	1	1	1	1	2	0	1	1
92	14	1	2	1	37	0	1	1	0	1	1	1	1	1	1	1	0	1	1	1	1	1	1	0	1	1	1	1	1
93	14	2	2	1	34	1	1	1	1	1	1	1	1	1	1	1	1	1	1	1	1	1	1	1	1	2	1	1	1
94	14	3	2	1	58	0	0	1	1	1	1	1	1	1	1	1	1	1	1	1	1	1	1	1	1	2	1	1	1
95	14	4	2	1	59	1	1	0	0	1	1	1	1	1	1	1	0	1	1	1	1	1	1	0	1	1	1	1	1
96	14	5	2	1	29	0	1	0	0	1	1	1	1	1	1	1	0	1	1	1	1	1	1	0	1	1	1	1	1
97	14	6	2	1	46	0	1	1	1	1	1	1	1	1	1	1	0	1	1	0	0	1	1	0	0	1	1	1	1
98	14	7	2	1	29	1	1	1	1	1	1	1	1	1	1	1	1	1	1	1	1	1	1	1	1	2	1	1	1
99	15	1	0	1	22	1	1	0	0	0	1	1	1	1	1	1	0	1	1	1	0	1	1	0	0	1	1	1	1
100	15	2	0	1	22	1	1	0	1	1	1	1	1	1	1	1	1	1	1	1	1	1	1	1	1	2	0	1	1
101	15	3	0	1	39	0	0	1	1	1	1	1	1	1	1	1	1	1	1	1	1	1	1	1	1	2	0	1	1
102	15	4	2	1	54	0	1	1	1	1	1	1	1	1	1	1	1	1	1	1	0	1	1	1	0	1	1	1	1
103	15	5	2	1	49	0	1	1	0	1	1	1	1	1	1	1	1	1	1	1	1	1	1	1	1	2	1	1	1
104	15	6	2	1	37	0	1	1	1	1	1	1	1	1	1	1	1	1	1	1	0	0	1	1	0	1	1	1	1
105	15	7	2	1	34	1	0	0	0	0	1	1	1	1	1	1	0	0	1	0	0	0	0	0	0	0	1	1	1
106	16	1	3	1	15	1	1	0	0	1	1	1	1	1	1	1			1	1		1	1	1	1	2	1	1	1
107	16	2	0	1	47	0	1	1	1	1	1	1	1	1	1	1	0	0	0	1	0	0	0	0	0	0	1	1	1
108	16	3	0	1	29	1	1	0	0	1	1	1	1	1	1	1	1	1	1	1	1	1	1	1	1	2	1	1	1
109	16	4	0	1	23	0	1	0	0	1	1	1	1	1	1	1	1	1	0	1	1	1	1	1	1	2	1	1	1
110	16	5	0	1	42	0	1	1	1	1	1	1	1	1	1	1	1	1	0	1	1	1	1	1	1	2	1	1	1
111	16	6	0	1	30	0	1	0	0	1	1	1	1	1	1	1	1	1	0	1	1	1	1	1	1	2	1	1	1
112	16	7	0	1	28	0	1	1	1	1	1	1	1	1	1	1	1	1	0	1	0	1	1	1	0	1	1	1	1
113	17	1	0	1	13	1	1	0	0	1	1	1	1	1	1	1			0	1		1	1	1	1	2	0	1	1
114	17	2	0	1	27	0	1	0	0	1	1	1	1	1	1	1	1	1	0	1	0	1	1	1	0	1	0	1	1
115	17	3	0	0	16	1	0	0	0	1	1	1	1	1	1	1			0	1		1	1	1	1	2	1	1	1
116	17	4	0	0	13	0	1	0	0	1	1	1	1	1	1	1			0	1		1	1	1	1	2	0	1	1
117	17	5	0	0	56	0	1	0	0	1	1	1	1	1	1	1	1	1	0	1	1	1	1	1	1	2	1	1	1
118	17	6	0	0	33	0	1	0	0	1	1	1	1	1	1	1	0	1	0	1	1	1	1	0	1	1	1	1	1
119	17	7	0	0	43		1	0	0	1	1	1	1	1	1	1	1	1	1	1	1	1	1	1	1	2	1	1	1
120	18	1	0	0	16	1	1	0	0	1	1	1	0	1	0	1			0	1		1	1	0	1	1	1	1	1
121	18	2	0	0	32	0	1	0	0	1	1	1	1	1	1	1	0	0	0	0	0	0	0	0	0	0	1	1	1
122	18	3	0	0	14	0	1	0	0	1	1	1	1	1	1	1			1	1		1	1	1	1	2	0	1	1
123	18	4	0	0	51	0	1	0	0	1	1	1	1	1	1	1	1	1	1	1	1	1	1	1	1	2	0	1	1
124	18	5	0	0	48	0	1	0	0	1	1	1	1	1	0	0	0	0	1	0	0	0	0	0	0	0	0	1	1
125	18	6	0	0	29	0	1	0	0	1	0	0	0	0	0	0	0	0	0	0	0	0	0	0	0	0	0	1	1
126	18	7	0	1	13	0	1	0	0	1	1	1	1	1	1	1			1	1		1	1	1	1	2	0	1	1
127	19	1	0	0	15	0	1	0	0	1	1	1	1	1	1	1			1	1		1	1	1	1	2	1	1	0
128	19	2	0	0	30	0	1	0	0	1	1	1	1	1	1	1	1	1	1	1	1	1	1	1	1	2	1	1	0
129	19	3	0	0	14	1	1	0	0	1	1	1	1	1	1	1			1	1		1	1	1	1	2	1	1	0
130	19	4	0	0	33	1	1	0	0	1	1	1	1	1	1	1	1	1	1	1	0	1	1	1	0	1	1	1	0
131	19	5	0	0	42	0	1	0	0	1	1	1	1	1	0	0	0	0	1	1	1	0	0	0	1	1	1	1	0
132	19	6	0	1	19	0	1	1	1	1	1	1	1	1	1	1	0	0	1	1	0	0	0	0	0	0	1	1	0
133	19	7	3	1	33	0	1	0	0	1	1	1	1	1	1	1	1	1	0	1	1	1	1	1	1	2			0
134	20	1	0	0	13	0	0	0	0	0	0	0	0	0	0	0			0	0		0	0	0	0	0	1	1	0
135	20	2	0	0	36	1	0	0	0	1	1	1	1	1	1	1	1	1	0	1	0	1	1	1	0	1	1	1	0
136	20	3	0	0	42	1	0	0	0	0	0	1	0	0	0	0	0	0	0	0	0	1	0	0	0	0	1	1	0
137	20	4	0	0	22	0	1	1	1	1	1	1	1	1	1	1	1	1	0	1	1	1	1	1	1	2	1	1	0
138	20	5	0	0	28	0	0	0	0	1	1	1	1	1	1	1	1	1	0	0	0	1	1	1	0	1	1	1	0
139	20	6	0	0	33	1	0	0	0	1	1	1	0	1	0	1	0	1	0	0	0	1	1	0	0	1	1	1	0
140	20	7	0	0	28	1	0	0	0	1	0	1	0	1	0	1	0	1	0	0	0	1	1	0	0	1	1		0
141	21	1	0	0	23	1	0	0	0	1	1	1	1	1	1	1	0	1	0	0	0	1	1	0	0	1	1		0
142	21	2	0	0	42	0	1	0	0	1	1	1	1	1	1	1	1	1	1	1	0	1	1	1	0	1	1		0
143	21	3	0	0	25	1	0	0	0	1	0	1	0	1	0	1	0	1	0	0	0	1	1	0	0	1	1		0
144	21	4	0	0	50	0	1	0	0	1	1	1	0	1	0	0	0	0	0	0	0	1	0	0	0	0	1		0
145	21	5	0	0	32	0	0	0	0	1	0	1	0	1	0	1	0	1	0	0	0	1	1	0	0	1	1		0
146	21	6	0	0	38	1	0	0	0	1	0	1	0	1	0	1	1	1	0	0	0	1	1	0	0	1	1		0
147	21	7	0	0	38	0	0	0	0	1	1	1	1	1	1	1	1	1	0	1	0	1	1	1	0	1	1		0
148	22	1	0	0	48	0	1	0	0	1	1	1	1	1	1	1	1	1	0	1	1	1	1	1	1	2	0	1	0
149	22	2	0	0	17	1	1	0	0	0	1	1	1	1	0	0			0	1		0	0	0	1	1	0	1	0
150	22	3	3	1	13	1	0	0	0	0	1	1	1	1	0	0			0	0		0	0	0	0	0	0	0	0
151	22	4	0	0	14	1	1	0	0	1	1	1	1	1	1	1			0	1		1	1	1	1	2	1	1	0
152	22	5	0	0	33	0	1	0	0	1	1	1	1	1	1	1	0	0	1	1	0	0	0	0	0	0	1	1	0
153	22	6	0	1	42	0	1	1	0	1	1	1	1	1	1	1	0	1	0	1	1	1	1	0	1	1	1	1	0
154	22	7	0	0	16	0	1	0	0	1	1	1	1	1	1	1			0	1		1	1	1	1	2	0	1	0
155	23	1	0	0	29	0	1	0	0	1	1	1	1	1	1	1	1	1	0	1	1	1	1	1	1	2	1	1	0
156	23	2	0	0	17	1	1	0	0	1	1	1	1	1	1	1			1	1		1	1	1	1	2	1	1	0
157	23	3	0	1	31	0	1	1	1	1	1	1	1	1	1	1	1	1	0	1	1	1	1	1	1	2	1	1	0
158	23	4	0	0	29	1	1	0	0	1	1	1	0	0	0	0	0	0	0	1	0	0	0	0	0	0	1	1	0
159	23	5	0	0	52	1	1	0	0	1	1	1	1	1	1	1	1	1	0	1	0	1	1	1	0	1	1	1	0
160	23	6	0	0	53	0	1	0	0	0	1	1	1	1	1	1	1	1	0	1	0	1	1	1	0	1	1	1	0
161	23	7	0	0	14	1	1	0	0	1	1	1	1	1	1	1			0	1		1	1	1	1	2	1	1	0
162	24	1	0	0	32	0	1	0	0	1	1	1	1	1	1	1	1	1	1	1	1	1	1	1	1	2	1	1	0
163	24	2	0	0	46	1	1	0	0	0	1	1	1	1	1	1	1	1	1	1	1	1	1	1	1	2	1	1	0
164	24	3	0	0	19	0	0	0	0	1	1	1	1	1	1	1	1	1	1	1	1	1	1	1	1	2	1	1	0
165	24	4	1	1	24	0	0	1	1	0	0	0	0	0	0	0	0	0	0	0	0	0	0	0	0	0	1	1	0
166	24	5	0	0	20	1	0	0	0	1	1	1	1	1	1	1	1	1	1	1	1	1	1	1	1	2	1	1	0
167	24	6	0	0	15	1	0	0	0	1	1	1	1	1	1	1			1	1		1	1	1	1	2	1	1	0
168	24	7	0	0	29	1	0	1	1	1	1	1	1	1	1	1	1	1	1	1	1	1	1	1	1	2	1	1	0
169	25	1	0	0	32	0	1	0	0	1	1	1	1	1	1	1	1	1	1	1	1	1	1	1	1	2	1	1	0
170	25	2	0	0	17	0	0	0	0	1	1	1	1	1	1	1			1	1		1	1	1	1	2	1	1	0
171	25	3	0	1	16	1	0	1	1	1	1	1	1	1	1	1			1	1		1	1	1	1	2	1	1	0
172	25	4	0	1	42	0	1	1	1	1	1	1	1	1	1	1	1	1	0	1	0	1	1	1	0	1	1	1	0
173	25	5	0	1	30	0	1	1	1	1	1	1	1	1	1	1	1	1	0	1	0	1	1	1	0	1	1	1	0
174	25	6	0	1	59	0	1	1	1	1	1	1	1	1	1	1	1	1	0	1	0	1	1	1	0	1	1	1	0
175	25	7	0	0	16	0	1	0	0	1	1	1	1	1	1	1	1	1	1	1	0	1	1	1	1	2	1	1	0
176	26	1	0	0	35	0	1	0	0	1	1	1	1	1	1	1	1	1	1	1	1	1	1	1	1	2	1	1	0
177	26	2	0	0	20	0	1	0	0	1	1	1	1	1	1	1	1	1	1	1	0	1	1	1	0	1	1	1	0
178	26	3	0	0	30	0	1	0	0	1	1	1	1	1	1	1	1	1	1	1	0	1	1	1	0	1	1	1	0
179	26	4	0	0	40	0	1	0	0	1	1	1	1	1	1	1	0	0	0	1	0	0	0	0	0	0	1	1	0
180	26	5	3	1	54	0	0	1	1	1	1	1	1	1	1	1	1	1	1	1	1	1	1	1	1	2	1	1	0
181	26	6	0	0	20	1	1	0	0	0	1	1	1	1	1	1	1	1	1	1	0	1	1	1	0	1	1	1	0
182	26	7	3	1	40	0	0	1	1	1	1	1	1	1	1	1	1	1	1	1	1	1	1	1	1	2	1	1	0
183	27	1	0	0	43	1	1	0	0	1	1	1	1	1	1	1	1	1	0	1	1	1	1	1	1	2	1	1	0
184	27	2	0	0	23	1	1	0	0	1	1	1	1	1	1	1	1	1	0	1	1	1	1	1	1	2	1	1	0
185	27	3	0	0	28	0	1	0	0	1	1	1	1	1	1	1	1	1	1	1	1	1	1	1	1	2	1	1	0
186	27	4	0	0	56	0	1	0	0	1	1	1	1	1	1	1	1	1	1	1	1	1	1	1	1	2	1	1	0
187	27	5	0	0	39	1	1	0	0	1	1	1	1	1	0	1	0	0	0	1	0	1	1	0	0	1	1	1	0
188	27	6	0	0	31	0	1	0	0	1	1	1	1	1	1	1	1	1	0	1	1	1	1	1	1	2	1	1	0
189	27	7	0	0	25	0	1	0	0	1	1	1	1	1	1	1	1	1	0	1	0	1	1	1	0	1	1	1	0
190	28	1	0	0	41	0	0	0	0	1	1	1	1	1	1	1	0	1	1	1	1	1	1	0	1	1	1	1	0
191	28	2	0	0	52	1	1	0	0	1	1	1	1	1	1	1	1	1	0	1	1	1	1	1	1	2	1	1	0
192	28	3	0	0	27	0	0	0	0	1	1	1	1	1	1	1	1	1	1	1	1	1	1	1	1	2	1	1	0
193	28	4	0	0	27	1	0	0	0	1	1	1	1	1	0	0	0	0	0	0	0	0	0	0	0	0	1	1	0
194	28	5	0	0	36	1	0	0	0	1	1	1	1	1	1	1	0	1	1	1	0	1	1	0	0	1	1	1	0
195	28	6	0	0	35	0	0	0	0	0	1	1	1	1	1	1	1	1	0	1	1	1	1	1	1	2	1	1	0
196	28	7	0	0	32	1	0	0	0	1	1	1	1	1	1	1	0	0	1	1	0	0	0	0	0	0	1	1	0
197	29	1	0	0	28	1	1	0	0	1	1	1	1	1	1	1	0	0	0	1	0	1	0	0	0	0	1	1	0
198	29	2	0	0	29	1	1	0	0	1	1	1	1	1	1	1	1	1	0	1	0	1	1	1	0	1	1	1	0
199	29	3	0	0	46	1	1	0	0	1	1	1	1	1	1	1	1	1	1	1	0	1	1	1	0	1	1	1	0
200	29	4	0	0	17	0	0	0	0	1	1	1	1	1	1	1			0	1		1	1	1	1	2	1	0	0
201	29	5	0	0	13	1	1	0	0	0	1	1	1	1	1	1			1	1		1	1	1	1	2	1	1	0
202	29	6	3	1	36	1	1	0	0	1	1	1	1	1	0	0	0	0	0	0	0	0	0	0	0	0	1	1	0
203	29	7	0	1	56	1	1	1	1	1	1	1	1	1	1	1	1	1	1	1	1	0	1	1	1	2	1	1	0
204	30	1	0	0	36	0	0	1	1	0	1	1	1	1	1	1	1	1	1	1	1	1	1	1	1	2	1	1	0
205	30	2	0	0	36	0	1	0	0	1	1	1	1	1	1	1	1	1	1	1	1	1	1	1	1	2	1	1	0
206	30	3	3	1	24	1	1	0	0	1	1	1	1	1	1	1	0	1	1	0	0	1	1	0	0	1	1	1	0
207	30	4	0	1	55	0	0	1	1	1	1	1	1	1	1	1	1	1	1	1	1	0	1	1	1	2	1	1	0
208	30	5	0	1	25	1	1	0	0	0	1	1	1	1	1	1	0	1	0	1	0	1	1	0	0	1	1	1	0
209	30	6	1	1	30	0	0	1	1	1	1	1	1	1	1	1	0	1	1	1	0	1	1	0	0	1	1	1	0
210	30	7	1	1	21	1	0	1	1	1	1	1	1	1	1	1	1	1	0	1	0	1	1	1	0	1	1	1	0

## Sheet: Source
Hops=1
priv cl=2
mosa=3
moph=4
mobil=5
other=6
Aug Campaign=7
source
page 1
1
1
1
1
1
3
2
3
3
3
3
3
2
2
3
3
3
3
3
2
2
3
3
3
3
3
2
2
3
3
3
3
2
2
3
3
3
3
3
3
3
3
7
3
3
3
3
7
3
3
2
3
3
2
2
3
7
7
3
7
7
7
7
7
7
3
7
II
1
1
1
1
1
2
3
3
3
2
3
3
3
3
3
3
2
3
3
2
7
3
2
3
3
2
3
2
3
3
2
3
2
3
7
3
2
3
3
7
2
3
7
7
7
2
6
7
2
3
7
7
7
7
7
2
3
7
2
6
7
III
1
1
1
1
1
1
1
5
4
7
4
4
4
5
5
4
7
4
4
4
5
5
4
4
4
4
5
5
4
4
4
4
5
5
4
4
4
4
5
5
4
4
4
4
5
5
4
4
4
4
5
5
4
7
4
4
5
4
4
4
5
5
4
7
4
4
5
4
4
7
5
7
7
7
7
IV
1
1
1
1
1
3
3
2
3
3
2
3
3
2
3
3
2
3
3
7
2
3
3
7
2
7
7
7
7
7
3
3
3
2
7
3
7
2
7
7
7
7
7
7
V
1
1
1
1
1
1
1
7
3
2
7
7
3
2
7
3
2
3
2
3
2
3
2
3
3
2
3
3
2
3
7
3
2
7
7
3
7
7
7
7
7
7
7
VI
1
1
1
1
6
6
6
6
6
6
6
6
6
6
6
7
6
6
6
6
6
6
6
6
7
7
6
6
6
6
6
6
6
6
7
7
7
6
7
7
7
7
5
6
7
6
6
6
7
7
7
6
7
7
7
VII
1
1
1
1
1
1
1
4
4
4
4
4
4
2
4
4
4
4
4
4
2
4
4
4
4
4
4
2
4
4
4
4
4
4
2
4
4
4
4
4
2
4
4
4
4
4
2
4
4
4
4
4
4
4
4
4
4
4
4
4
4
4
4
4
4
4
4
7
4
4
4
2
7
7
7
7
4
4
4
4
7
VIII
1
1
1
1
1
1
2
4
4
4
4
4
4
2
4
4
4
4
4
4
2
4
4
4
4
4
2
4
4
4
4
4
2
4
4
4
4
4
2
4
4
4
4
4
4
7
4
4
7
4
2
4
4
4
4
4
4
4
4
4
7
4
4
7
7
4
4
7
IX
1
4
4
5
4
4
4
5
4
4
4
4
4
5
4
4
4
4
4
5
4
4
4
4
5
4
4
4
5
4
4
7
4
7
6
4
7
7
4
7
7
7
7
7
7
X
1
1
1
1
1
1
1
4
4
4
3
3
4
3
4
4
4
3
3
4
3
5
4
4
3
3
4
3
5
4
4
3
3
4
3
3
4
4
3
3
4
3
4
4
3
3
4
3
7
3
4
3
3
5
4
3
3
7
4
7
7
3
7
3
3
7
7
3
7
7
7
7
7
7
XI
1
7
1
1
1
4
4
3
2
3
4
3
4
3
3
2
3
4
3
4
3
3
2
3
4
3
4
3
3
2
3
4
3
4
3
3
2
3
4
7
4
3
3
2
3
4
7
4
3
3
7
7
4
7
3
3
7
7
7
3
3
6
3
3
7
7
4
7
7
3
7
7
7
7
7
XII
1
1
2
1
1
1
1
5
3
2
4
3
3
3
5
3
2
4
3
3
3
5
3
2
4
3
3
3
5
3
2
4
3
3
3
5
3
2
4
3
3
3
5
3
2
4
3
3
3
7
3
7
4
3
7
3
7
3
7
4
3
7
3
3
2
4
3
4
3
3
2
4
3
7
3
7
3
7
4
3
7
7
7
7
7
7
7
XIII
3
1
1
1
1
1
1
3
3
1
3
2
3
3
3
3
1
3
2
3
3
3
3
3
3
2
3
3
3
3
3
3
2
7
3
3
3
3
3
2
3
3
3
3
3
3
2
3
3
3
3
7
7
7
7
3
3
7
7
7
7
3
3
3
2
3
3
3
3
5
2
3
7
7
7
7
7
7
7
7
7
7
7
7
XIV
1
1
1
1
1
1
1
3
5
6
6
3
6
3
3
5
6
6
3
6
3
6
5
6
6
3
6
3
6
5
6
6
3
6
3
5
6
3
6
3
5
6
3
6
3
7
7
7
7
7
7
7
7
7
7
7
6
6
6
3
3
3
6
3
6
6
3
3
2
7
7
7
3
7
7
7
7
7
7
7
XV
6
1
6
6
2
2
6
6
6
3
2
2
6
6
6
3
2
2
6
6
6
3
2
2
6
6
6
3
2
2
6
6
6
3
2
2
6
6
6
3
7
7
3
7
6
2
2
3
7
3
2
6
6
6
3
7
7
6
3
7
7
3
7
7
7
7
7
XVI
1
1
4
1
1
4
6
6
4
4
3
4
3
6
6
4
4
3
4
3
6
5
4
4
3
6
3
6
2
4
4
3
6
3
3
6
4
4
3
6
3
3
6
4
4
3
6
3
4
4
5
7
7
7
7
4
4
3
4
6
XVIII
1
1
1
1
1
1
1
2
4
3
4
3
3
3
2
4
3
4
3
3
3
2
4
3
4
3
3
3
2
4
3
4
3
3
3
7
4
3
4
3
3
3
7
4
3
4
3
3
3
7
3
7
7
3
3
7
3
3
7
7
4
3
3
3
3
7
7
XVIII
1
1
1
1
1
1
1
3
2
3
2
3
3
3
2
3
2
3
3
2
3
2
3
3
7
2
3
2
3
3
2
3
2
3
2
3
2
3
7
7
3
2
3
3
7
3
2
3
7
7
7
19
2
1
1
1
2
1
6
2
2
3
2
2
4
6
2
2
3
2
2
4
6
2
2
3
2
2
4
6
2
2
3
2
2
4
6
2
2
3
3
4
6
2
2
3
3
4
6
2
3
6
2
6
2
2
3
3
2
4
2
2
3
3
2
4
6
2
2
6
7
7
1
1
1
1
1
2
4
2
4
2
2
5
7
2
7
6
7
2
6
7
5
5
7
2
2
7
7
7
7
1
1
1
1
1
1
1
4
2
4
4
4
2
4
4
2
4
2
4
4
2
4
4
2
4
2
7
4
5
2
5
5
4
2
2
4
7
7
7
7
7
1
1
1
4
1
3
4
5
2
3
4
4
3
4
5
2
3
4
4
3
4
3
2
3
4
4
3
4
3
2
3
4
4
3
2
3
4
4
3
2
3
4
4
3
3
4
3
4
3
4
4
3
7
7
1
1
4
1
1
1
3
2
4
7
2
3
3
2
4
7
2
3
3
2
2
3
3
2
4
2
3
3
2
4
3
3
2
4
3
3
7
7
3
7
7
2
3
2
7
7
7
7
3
7
7
1
0
1
3
6
6
6
3
3
3
6
6
6
3
3
3
6
6
6
3
3
3
6
6
6
3
3
3
6
6
6
3
3
3
6
6
6
3
3
3
6
6
6
7
3
3
7
6
7
3
3
7
6
3
3
3
6
6
6
3
3
3
6
6
6
3
3
3
7
1
3
4
1
1
1
1
3
3
4
6
2
3
3
4
6
2
3
3
4
6
2
3
3
4
6
2
3
3
4
6
2
3
3
4
6
2
3
6
7
7
3
6
3
7
7
3
3
4
2
3
3
4
7
3
5
2
3
7
3
7
paper 26
2
2
1
1
1
1
2
2
2
2
2
2
6
2
2
2
2
2
2
6
2
2
2
2
2
2
6
2
2
2
2
2
2
6
2
2
2
2
2
2
6
2
2
2
2
2
2
6
2
2
2
2
2
6
2
2
2
2
2
6
2
2
2
2
2
6
2
2
2
2
2
2
6
2
2
6
7
7
7
7
27
1
1
1
1
1
1
3
2
2
3
3
3
2
4
3
2
2
3
2
2
4
3
2
2
3
3
4
4
3
2
2
3
2
4
4
3
2
2
3
4
4
3
2
2
3
2
4
4
3
2
2
3
4
7
3
2
2
3
4
7
2
2
3
2
2
2
7
2
7
3
7
2
2
4
7
7
7
7
7
7
7
28
1
1
1
1
1
1
1
3
3
3
3
3
3
3
3
3
3
3
3
3
3
3
3
3
3
3
3
3
3
3
3
3
3
3
3
3
3
3
3
3
3
3
3
3
3
3
3
3
3
3
3
3
3
3
3
3
3
3
3
3
3
3
3
3
3
3
7
7
7
7
7
29
1
1
1
1
1
1
2
2
6
2
2
6
2
2
6
2
2
6
2
2
6
2
2
6
2
2
6
2
2
6
7
2
2
6
2
6
7
2
2
6
2
6
2
2
6
6
2
2
6
6
2
2
6
7
2
2
6
2
6
6
7
7
30
2
2
6
1
1
2
1
1
2
2
2
2
2
6
2
2
2
2
2
6
6
2
2
2
2
7
2
2
2
2
2
2
6
2
2
2
2
7
2
2
2
2
2
6
6
2
2
2
6
2
2
2
2
6
2
2
2
2
2
2
2
7
6
7
2
2
2
7
7
7
7
7
7
END

## Sheet: Reasons non vacc
lack info=1
belief/side eff=2
neglig=3	Leb=0
obstacles=4	Syr=1
Security=5	Lret=2
other=6	Oth=3
Cause Non Vacc.
6
4
1
4
4
4
1
4
1
2
1
1
4
1
2
1
4
4
6
4
1
4
4
6
1
3
3
4
6
3
3
1
4
4
1
1
4
4
4
1
1
1
4
1
1
1
1
2
2
2
2
2
1
2
2
1
2
1
4
1
4
4
1
4
1
1
4
4
2
1
1
4
2
1
6
4
2
4
1
1
4
