# Supplementary material for: Vaccination Coverage Cluster Surveys in Middle Dreib – Akkar, Lebanon: Comparison of Vaccination Coverage in Children Aged 12-59 Months Pre- and Post-Vaccination Campaign
Source: PLoS One. 2016 Dec 19;11(12):e0168145. doi: 10.1371/journal.pone.0168145 (PMC5167265; doi:10.1371/journal.pone.0168145)
Supplement: S1 Dataset — (ZIP) [file pone.0168145.s001.zip › DATASET_Middle_Dreib 22.05.15_CHECK.xlsx]

## Sheet: DATASET
			House=0	Leb=0	in months	M=0	no=0	no=0	no=0	no=0	no=0	no=0	no=0	no=0	no=0	no=0	no=0	no=0	no=0	no=0	no=0	no=0	no=0	no=0	no=0	no=0	no=0
			Tent=1	Syr=1		F=1	yes=1	yes=1	yes=1	yes=1	yes=1	yes=1	yes=1	yes=1	yes=1	yes=1	yes=1	yes=1	yes=1	yes=1	yes=1	yes=1	yes=1	yes=1	yes=1	yes=1	partial=1
			Coll Sh=2	Lret=2																							fully=2
			Oth=3	Oth=3
idnumb	clusnb	nbinclus	shelter	nation	age	sex	immcard	bcg	scar	hepa0	penta1	polio1	penta2	polio2	penta3	polio3	penta4	polio4	measles	mmr1	mmr2	polio5	dpt5	poliofull	pentafull	mmrfull	vaccstatus
1	1	1	0	0	18	1	0			1	1	1	1	1	0	1	0	1	0	0	1			1	0	0	1
2	1	2	0	0	30	0	0			1	1	1	1	1	1	1	1	1	0	1	1			1	1	1	2
3	1	3	0	1	35	1	1	1	1	1	1	1	1	1	1	1	1	1	1	1	0			1	1	0	1
4	1	4	0	0	16	1	0			1	0	1	0	1	0	0			0	0				0	0	0	0
5	1	5	0	0	22	0	0			1	1	1	1	1	1	1	1	1	1	1	1			1	1	1	2
6	1	6	0	0	30	1	1			1	1	1	1	1	0	0	0	0	0	1	0			0	0	0	0
7	1	7	0	0	54	0	0			1	1	1	1	1	1	1	1	1	0	1	1			1	1	1	2
8	2	1	1	1	47	0	1	0	0	0	0	1	0	1	0	0	0	0	0	0	0			0	0	0	0
9	2	2	1	1	54	0	0	0	0	0	0	1	0	1	0	0	0	0	0	0	0			0	0	0	0
10	2	3	1	1	48	1	0	1	1	0	0	1	0	1	0	0	0	0	0	0	0			0	0	0	0
11	2	4	3	1	27	1	0	1	1	1	1	1	1	1	1	1	0	0	0	1	0			0	0	0	0
12	2	5	0	1	20	1	1	0	0	0	1	1	1	1	1	1	0	0	0	0	0			0	0	0	0
13	2	6	0	0	34	0	1			1	1	1	1	1	1	1	1	1	0	1	0			1	1	0	1
14	2	7	0	0	34	0	1			1	1	1	1	1	1	1	1	1	0	1	0			1	1	0	1
15	3	1	0	0	22	0	1			1	1	1	1	1	1	1	0	0	0	1	0			0	0	0	0
16	3	2	0	0	17	0	1			1	1	1	1	1	1	1			0	0				1	1	0	1
17	3	3	0	0	22	1	1			1	1	1	1	1	1	1	1	0	0	1	0			0	1	0	1
18	3	4	0	1	52	1	0	1	1	1	1	1	1	1	1	1	0	0	0	1	0			0	0	0	0
19	3	5	0	0	30	0	1			1	1	1	1	1	1	1	1	1	0	1	1			1	1	1	2
20	3	6	0	0	19	0	1			1	1	1	1	1	1	1	0	0	0	1	0			0	0	0	0
21	3	7	0	1	18	0	1	0	0	1	1	1	1	1	1	1	1	1	0	1	0			1	1	0	1
22	4	1	0	1	16	0	0	0	0	1	1	1	1	1	1	1			0	1				1	1	1	2
23	4	2	0	1	32	0	1	1	1	1	0	0	0	0	0	0	0	0	0	0	0			0	0	0	0
24	4	3	0	0	12	1	1			1	1	1	1	1	1	1			0	1				1	1	1	2
25	4	4	0	0	36	1	1			1	1	1	1	1	1	1	1	1	0	1	0			1	1	0	1
26	4	5	0	0	24	0	1			1	1	1	1	1	1	1	0	0	0	1	0			0	0	0	0
27	4	6	0	0	16	1	0			1	1	1	0	0	0	0			0	0				0	0	0	0
28	4	7	0	0	24	1	1			1	1	1	1	1	1	1	1	1	0	1	1			1	1	1	2
29	5	1	0	1	31	0	0	1	1	0	1	1	1	1	0	0	0	0	0	0	0			0	0	0	0
30	5	2	0	0	16	1	1			1	0	0	0	0	0	0			0	0				0	0	0	0
31	5	3	0	0	32	0	1			1	1	1	1	1	1	1	1	1	0	1	0			1	1	0	1
32	5	4	0	1	20	1	0	0	0	1	1	1	1	1	1	1	1	1	0	1	0			1	1	0	1
33	5	5	0	0	25	0	1			1	0	0	0	0	0	0	0	0	0	0	0			0	0	0	0
34	5	6	0	0	50	1	1			0	1	1	1	1	0	0	0	0	0	0	0			0	0	0	0
35	5	7	0	0	43	0	1			1	1	1	1	1	1	1	1	1	0	1	0			1	1	0	1
36	6	1	0	1	12	1	1	0	0	1	0	0	0	0	0	0			0	0				0	0	0	0
37	6	2	0	1	40	0	1	0	0	1	1	1	1	1	1	1	0	0	0	0	0			0	0	0	0
38	6	3	0	0	35	1	1			1	1	1	1	1	1	1	1	1	0	1	1			1	1	1	2
39	6	4	0	0	16	0	1			1	1	1	1	1	1	1			0	0				1	1	0	1
40	6	5	0	0	32	0	1			1	1	1	1	1	0	0	0	0	0	1	0			0	0	0	0
41	6	6	0	1	40	0	0			0	0	0	0	0	0	0	0	0	0	0	0			0	0	0	0
42	6	7	0	1	46	0	0			0	0	0	0	0	0	0	0	0	0	0	0			0	0	0	0
43	7	1	2	1	13	0	1	0	0	1	1	1	1	1	1	1			1	1				1	1	1	2
44	7	2	2	1	19	0	1	1	1	1	1	1	1	1	1	1	0	0	1	1	0			0	0	0	0
45	7	3	2	1	21	1	1	0	0	0	1	1	1	1	1	1	0	0	0	1	1			0	0	1	1
46	7	4	2	1	29	1	0	0	0	0	0	0	0	0	0	0	0	0	0	0	0			0	0	0	0
47	7	5	2	1	40	1	1	1	1	1	1	1	1	1	1	1	1	1	0	0	0			1	1	0	1
48	7	6	2	1	29	0	1	1	1	1	1	1	1	1	1	1	0	0	0	0	0			0	0	0	0
49	7	7	2	1	13	1	1	0	0	1	1	1	1	1	0	0			1	1				0	0	1	1
50	8	1	1	1	28	1	1	0	0	1	1	1	1	1	0	0	0	0	0	1	0			0	0	0	0
51	8	2	1	1	28	1	1	1	1	1	1	1	1	1	1	1	0	0	1	1	0			0	0	0	0
52	8	3	1	1	29	0	1	0	0	0	1	1	1	1	1	0	0	0	1	1	0			0	0	0	0
53	8	4	1	1	36	1	0	1	1	1	1	1	1	1	1	1	1	1	0	1	0			1	1	0	1
54	8	5	1	1	59	1	0	1	1	1	1	1	1	1	1	1	1	1	0	1	1			1	1	1	2
55	8	6	1	1	14	1	0	0	0	1	1	1	1	1	0	0			0	0				0	0	0	0
56	8	7	1	1	12	1	1	0	0	1	1	1	1	1	0	0			1	1				0	0	1	1
57	9	1	2	1	24	0	1	1	1	0	1	1	1	0	0	0	0	0	0	0	0			0	0	0	0
58	9	2	2	1	46	1	1	1	1	1	1	1	1	1	1	1	1	1	0	1	1			1	1	1	2
59	9	3	2	1	22	0	1	0	0	0	1	1	1	1	1	1	1	1	1	1	0			1	1	0	1
60	9	4	2	1	37	0	1	1	1	0	1	1	1	1	0	1	0	0	0	1	1			0	0	1	1
61	9	5	2	1	12	0	0	0	0	1	0	1	0	0	0	0			0	0				0	0	0	0
62	9	6	2	1	45	1	0	1	1	0	0	1	0	0	0	0	0	0	0	0	0			0	0	0	0
63	9	7	2	1	12	0	1	0	0	1	1	1	1	1	1	1			0	0				1	1	0	1
64	10	1	0	1	40	1	0	1	1	1	1	0	0	0	0	0	0	0	0	0	0			0	0	0	0
65	10	2	0	1	44	1	1	1	1	1	1	1	1	0	0	0	0	0	0	1	0			0	0	0	0
66	10	3	0	1	16	0	1	1	1	0	1	1	1	1	1	1			0	1				1	1	1	2
67	10	4	0	0	39	0	1	0	0	1	1	1	1	1	1	1	0	1	0	1	0			1	0	0	1
68	10	5	0	0	19	1	1	0	0	1	1	1	1	1	1	1	1	1	0	1	1			1	1	1	2
69	10	6	0	1	31	1	0	1	1	1	1	1	0	1	0	1	0	1	0	0	0			1	0	0	1
70	10	7	0	1	19	0	1	1	1	0	1	1	1	1	1	1	0	0	0	1	0			0	0	0	0
71	11	1	0	1	29	0	0	0	0	1	1	1	0	0	0	0	0	0	0	0	0			0	0	0	0
72	11	2	0	0	21	0	1			1	1	1	1	1	1	1	0	0	0	1	0			0	0	0	0
73	11	3	0	0	50	1	1			1	1	1	1	1	1	1	1	1	0	1	1			1	1	1	2
74	11	4	0	0	59	1	1			1	1	1	1	1	1	1	1	1	0	1	1			1	1	1	2
75	11	5	0	0	26	0	1			1	1	1	1	1	1	1	0	0	0	0	0			0	0	0	0
76	11	6	0	0	42	0	1			1	1	1	1	1	0	1	0	0	0	1	0			0	0	0	0
77	11	7	0	0	27	1	1			1	1	1	1	1	1	1	1	1	0	1	1			1	1	1	2
78	12	1	0	1	40	0	0	1	1	1	1	1	1	1	1	1	1	1	0	1	1			1	1	1	2
79	12	2	0	1	52	1	0	1	1	1	1	1	1	1	1	1	1	1	0	1	1			1	1	1	2
80	12	3	3	1	19	1	1	1	1	1	1	1	1	1	1	1	1	1	0	1	1			1	1	1	2
81	12	4	0	1	52	1	0	1	1	1	1	1	1	1	1	1	1	1	0	1	1			1	1	1	2
82	12	5	0	1	14	0	1	1	1	0	1	1	1	1	1	1			0	1				1	1	1	2
83	12	6	0	0	26	0	1			1	1	1	1	1	1	1	1	1	0	0	0			1	1	0	1
84	12	7	0	1	22	1	1	0	0	0	1	1	1	1	0	0	0	0	1	1	0			0	0	0	0
85	13	1	3	1	21	1	0	1	1	1	1	0	0	0	0	0	0	0	0	0	0			0	0	0	0
86	13	2	3	1	23	0	1	1	1	1	1	1	1	1	0	0	0	0	0	0	0			0	0	0	0
87	13	3	3	1	36	1	0	1	1	1	1	1	1	1	1	1	1	1	1	1	1			1	1	1	2
88	13	4	3	1	44	0	0	1	1	0	0	0	0	0	0	0	0	0	0	0	0			0	0	0	0
89	13	5	3	1	52	1	0	0	0	0	1	1	1	1	1	1	1	1	1	1	1	1	1	1	1	1	2
90	13	6	3	0	34	0	0			1	1	1	1	1	1	1	1	1	1	1	1	1	1	1	1	1	2
91	13	7	0	0	39	1	1			1	1	1	1	1	1	1	1	1	1	1	1	1	1	1	1	1	2
92	14	1	0	0	37	0	1			1	1	1	1	1	1	1	1	1	0	1	1			1	1	1	2
93	14	2	0	0	25	0	1			1	1	1	1	1	1	1	1	1	0	1	1			1	1	1	2
94	14	3	0	0	55	1	1			1	1	1	1	1	1	1	0	0	1	1	1			0	0	1	1
95	14	4	0	0	14	0	1			1	1	1	1	1	1				0	0				0	1	0	1
96	14	5	0	0	19	0	1			1	1	1	1	1	1	1	1	1	0	1	0			1	1	0	1
97	14	6	0	0	42	1	1			1	1	1	1	1	1	1	1	1	0	1	1			1	1	1	2
98	14	7	0	0	41	0	1			1	1	1	1	1	1	1	1	1	0	1	1			1	1	1	2
99	15	1	3	1	16	1	1	1	1	1	1	1	1	1	1	1			1	1				1	1	1	2
100	15	2	3	1	16	0	1	1	1	1	1	1	1	1	1	1			0	0				1	1	0	1
101	15	3	3	1	32	0	1	1	1	1	1	1	1	1	1	1	0	0	0	1	0			0	0	0	0
102	15	4	3	1	22	1	1	1	1	1	1	1	1	1	1	1	0	0	0	1	0			0	0	0	0
103	15	5	3	1	54	0	1	1	1	1	1	1	1	1	1	1	0	0	0	1	0			0	0	0	0
104	15	6	0	0	17	0	1			1	1	1	1	1	1	1			0	1				1	1	1	2
105	15	7	3	1	26	1	1	1	1	1	1	1	1	1	1	1	1	1	0	1	0			1	1	0	1
106	16	1	0	0	16	1	1			1	1	1	0	0	0	0			0	0				0	0	0	0
107	16	2	3	1	37	0	1	1	1	1	1	1	1	1	0	0	0	0	0	0	0			0	0	0	0
108	16	3	0	0	23	1	1	0	0	1	0	0	0	0	0	0	0	0	0	0	0			0	0	0	0
109	16	4	3	1	21	1	1	1	1	1	1	1	1	1	1	1	1	1	0	1	1			1	1	1	2
110	16	5	3	1	36	0	1	1	1	0	1	1	1	1	1	1	0	0	0	0	0			0	0	0	0
111	16	6	3	1	15	1	1	1	1	1	1	1	1	1	1	1			0	1				1	1	1	2
112	16	7	0	0	14	0	1	0	0	1	1	1	1	1	1	1			0	1				1	1	1	2
113	17	1	0	0	27	0	1			1	1	1	1	1	1	1	1	1	0	1	1			1	1	1	2
114	17	2	0	0	46	0	1			1	1	1	1	1	1	1	1	1	0	1	1			1	1	1	2
115	17	3	0	0	21	1	1			1	1	1	1	1	1	1	0	0	0	1	0			0	0	0	0
116	17	4	0	0	56	0	1			1	1	1	1	1	1	1	0	0	0	1	0			0	0	0	0
117	17	5	0	0	23	0	1			1	1	1	1	1	1	1	0	0	0	1	1			0	0	1	1
118	17	6	0	0	14	0	1			1	1	1	1	1	1	1			0	1				1	1	1	2
119	17	7	0	0	26	1	1			1	1	1	1	1	0	0	0	0	0	0	0			0	0	0	0
120	18	1	0	1	13	0	1	0	0	1	1	1	1	1	1	1				1				1	1	1	2
121	18	2	0	1	51	0	1	1	1	1	1	1	1	1	1	1	1	1	1	1	1	1	1	1	1	1	2
122	18	3	0	1	22	0	1	0	0	1	1	1	1	1	1	1	0	0	1	1	0			0	0	0	0
123	18	4	0	0	37	1	1			1	1	1	1	1	1	1	0	0	0	1	1			0	0	1	1
124	18	5	0	0	15	1	1			1	1	1	1	1	1	1			0	1				1	1	1	2
125	18	6	0	1	35	0	1	1	1	1	1	1	1	1	1	1	1	1	0	1	0			1	1	0	1
126	18	7	2	1	23	1	1	0	0	1	1	1	1	1	0	0	0	0	0	0	0			0	0	0	0
127	19	1	0	0	19	0	0			1	1	1	0	1	0	1	0	1	0	0	0			1	0	0	1
128	19	2	0	0	30	1	0			1	1	1	1	1	0	0	0	0	0	1	0			0	0	0	0
129	19	3	0	0	31	1	0			1	0	0	0	0	0	0	0	0	0	0	0			0	0	0	0
130	19	4	0	0	24	1	0			1	1	1	0	1	0	0	0	0	0	0	0			0	0	0	0
131	19	5	0	0	48	0	0			1	0	1	0	1	0	1	0	1	0	0	0			1	0	0	1
132	19	6	0	0	35	1	0			1	1	1	1	1	1	1	1	1	0	1	1			1	1	1	2
133	19	7	0	1	32	0	0	1	1	1	1	1	1	1	1	1	1	1	0	1	1			1	1	1	2
134	20	1	0	0	29	0	0			1	0	1	0	0	0	0	0	0	0	0	0			0	0	0	0
135	20	2	0	0	17	1	0			1	0	1	0	0	0	0			0	0				0	0	0	0
136	20	3	0	0	17	1	0			1	0	0	0	0	0	0			0	0				0	0	0	0
137	20	4	0	1	28	0	0	1	1	1	1	1	1	1	1	1	1	1	0	1	1			1	1	1	2
138	20	5	0	0	18	1	0			1	0	1	0	1	0	0	0	0	0	0	0			0	0	0	0
139	20	6	0	0	36	0	0			1	0	0	0	0	0	0	0	0	0	0	0			0	0	0	0
140	20	7	0	0	13	0	0			1	1	1	0	0	0	0				0				0	0	0	0
141	21	1	0	0	30	1	0			1	1	1	0	1	0	0	0	0	0	0	0			0	0	0	0
142	21	2	0	0	20	1	1			1	1	1	1	1	1	1	0	0	0	0	0			0	0	0	0
143	21	3	0	0	22	0	0			1	0	1	0	0	0	0	0	0	0	0	0			0	0	0	0
144	21	4	0	0	54	1	0			1	0	1	0	1	0	1	0	0	0	0	0			0	0	0	0
145	21	5	0	0	18	1	0			1	1	0	0	0	0	0	0	0	0	0	0			0	0	0	0
146	21	6	0	0	27	1	0			1	1	0	1	0	0	0	0	0	0	0	0			0	0	0	0
147	21	7	0	0	46	0	0			1	1	1	0	1	0	0	0	0	0	0	0			0	0	0	0
148	22	1	0	0	25	0	1			1	1	1	0	0	0	0	0	0	0	0	0			0	0	0	0
149	22	2	0	0	51	1	1			1	1	1	1	1	1	1	1	1	0	1	1	1	1	1	1	1	2
150	22	3	0	0	15	0	1			1	1	1	1	1	1	1			0	1				1	1	1	2
151	22	4	0	0	12	0	1			1	1	1	1	1	1	1			1	1				1	1	1	2
152	22	5	0	0	46	0	1			1	1	1	1	1	1	1	0	0	1	1	0			0	0	0	0
153	22	6	0	0	45	0	0			1	1	1	1	1	1	1	0	1	1	1	0			1	0	0	1
154	22	7	0	0	31	0	1			1	1	1	1	1	1	1	0	1	0	0	0			1	0	0	1
155	23	1	0	0	17	0	1			1	1	1	1	1	1	1			0	1				1	1	1	2
156	23	2	0	0	16	0	1			1	1	1	1	1	1	1			0	1				1	1	1	2
157	23	3	0	0	14	0	1			1	1	1	1	1	1	1			1	1				1	1	1	2
158	23	4	0	0	40	1	0			1	1	1	1	1	1	1	1	1	0	1	1			1	1	1	2
159	23	5	0	0	12	0	0			1	1	1	1	1	1	1			0	1				1	1	1	2
160	23	6	0	0	13	0	1			1	1	1	1	1	1	1			1	1				1	1	1	2
161	23	7	0	0	23	0	1			1	1	1	1	1	1	1	0	0	0	0	0			0	0	0	0
162	24	1	0	0	39	1	1			1	1	1	1	1	1	1	0	0	0	1	0			0	0	0	0
163	24	2	0	0	24	1	1			1	1	1	1	1	1	1	1	1	0	1	1			1	1	1	2
164	24	3	0	0	17	1	1			1	1	1	1	1	1	1			0	1				1	1	1	2
165	24	4	0	0	38	0	1			1	1	1	1	1	1	0	0	0	0	0	0			0	0	0	0
166	24	5	0	0	44	0	1			1	1	1	1	1	1	1	1	1	0	1	0			1	1	0	1
167	24	6	0	1	42	0	1	1	1	1	1	1	1	0	1	0	1	0	0	1	0			0	1	0	1
168	24	7	2	1	27	1	0	1	1	1	1	1	1	1	1	1	0	0	1	1	0			0	0	0	0
169	25	1	0	1	22	0	1	1	1	1	1	1	1	0	0	0	0	0	0	0	0			0	0	0	0
170	25	2	1	1	12	0	1	0	0	1	1	1	1	1	1	1			0	1				1	1	1	2
171	25	3	3	0	26	0	1			1	1	1	1	1	1	1	1	1	0	1	0			1	1	0	1
172	25	4	0	0	23	0	1			1	1	1	1	1	1	1	1	1	0	1	1			1	1	1	2
173	25	5	0	0	43	0	0			1	1	1	1	1	1	1	1	1	0	1	1			1	1	1	2
174	25	6	0	0	46	0	1			1	1	1	0	0	0	0	0	0	0	0	0			0	0	0	0
175	25	7	0	1	50	0	0	1	1	1	1	1	1	1	1	1	1	1	0	1	1			1	1	1	2
176	26	1	0	0	32	0	1			1	1	1	1	1	1	1	1	1	1	1	1			1	1	1	2
177	26	2	0	0	19	1	1			1	1	1	1	1	1	1	0	0	1	1	0			0	0	0	0
178	26	3	0	0	33	1	1			1	1	1	1	1	1	1	1	1	0	1	1			1	1	1	2
179	26	4	0	0	30	0	0			1	1	1	1	1	1	1	1	1	0	1	1			1	1	1	2
180	26	5	0	0	19	1	1			0	1	1	1	1	1	1	1	1	1	1	1			1	1	1	2
181	26	6	0	0	39	1	1			1	1	1	1	1	1	1	1	1	1	1	1			1	1	1	2
182	26	7	0	0	26	0	1			1	1	1	1	1	1	1	1	1	1	1	1			1	1	1	2
183	27	1	0	0	35	1	1			1	1	1	1	1	1	1	1	1	0	1	0			1	1	0	1
184	27	2	0	0	17	0	1			1	1	1	1	1	1	1			0	0				1	1	0	1
185	27	3	0	0	37	1	1			1	1	1	1	1	1	1	0	0	1	1	0			0	0	0	0
186	27	4	0	0	31	0	1			1	1	1	1	1	1	1	1	1	1	1	0			1	1	0	1
187	27	5	0	0	23	1	0			1	1	1	1	1	1	1	1	1	0	1	0			1	1	0	1
188	27	6	0	0	17	1	1			1	1	1	1	1	1	1			1	1				1	1	1	2
189	27	7	0	0	19	1	0			1	1	1	1	1	1	1	0	0	0	0	0			0	0	0	0
190	28	1	0	0	34	1	1			1	1	1	1	1	1	1	0	0	0	1	0			0	0	0	0
191	28	2	0	0	40	1	1			1	1	1	1	1	1	1	1	1	0	1	0			1	1	0	1
192	28	3	0	0	54	0	1			1	1	1	1	1	1	1	1	1	0	1	0			1	1	0	1
193	28	4	0	0	20	1	0			1	0	0	0	0	0	0	0	0	0	0	0			0	0	0	0
194	28	5	0	0	20	0	0			1	1	1	0	0	0	0	0	0	0	0	0			0	0	0	0
195	28	6	0	0	54	0	1			1	1	1	1	1	1	1	1	1	0	1	1	1	1	1	1	1	2
196	28	7	0	0	52	0	1			1	1	1	1	1	1	1	1	1	0	1	1	1	1	1	1	1	2
197	29	1	0	0	19	1	1			1	1	1	1	1	1	1	0	0	0	1	0			0	0	0	0
198	29	2	0	0	42	0	1			1	1	1	1	1	1	1	0	1	0	1	0			1	0	0	1
199	29	3	0	0	26	1	1			1	1	1	1	1	1	1	0	1	0	1	0			1	0	0	1
200	29	4	0	1	14	1	1	0	0	1	1	1	1	1	0	0			0	0				0	0	0	0
201	29	5	0	1	50	0	0	1	1	1	1	1	1	1	1	1	1	1	0	1	1			1	1	1	2
202	29	6	0	1	58	0	0	1	1	1	1	1	1	1	1	1	1	1	0	1	1			1	1	1	2
203	29	7	0	1	25	0	0	0	0	0	1	1	1	1	1	1	0	0	1	1	0			0	0	0	0
204	30	1	0	0	28	1	0			1	1	1	1	1	1	1	1	1	0	0	0			1	1	0	1
205	30	2	0	1	36	1	0	1	1	0	1	1	1	1	1	1	1	1	0	1	0			1	1	0	1
206	30	3	0	1	48	1	0	1	1	1	1	1	1	1	1	1	1	1	0	1	0			1	1	0	1
207	30	4	0	0	27	1	0	1	1	1	1	1	1	1	1	1	0	0	0	1	0			0	0	0	0
208	30	5	0	1	26	1	0	0	0	0	1	1	1	1	1	1	0	0	1	1	0			0	0	0	0
209	30	6	0	0	38	1	0			1	1	1	1	1	1	1	0	0	1	1	0			0	0	0	0
210	30	7	0	0	14	0	0			1	1	1	1	1	1	1			0	0				1	1	0	1

## Sheet: Source
Hops=1
priv cl=2
mosa=3
moph=4
mobil=5
other=6
source
1
2
2
2
2
6
6
1
2
2
2
2
2
2
2
2
2
2
1
2
2
2
2
2
2
2
2
2
1
6
6
1
2
2
2
2
2
2
2
2
2
2
1
3
3
3
3
3
1
2
2
2
2
2
2
2
2
2
2
6
6
6
6
1
4
4
4
4
4
4
5
5
5
5
5
5
1
4
4
4
4
4
4
4
4
1
2
2
2
2
2
2
2
1
2
2
2
2
2
2
2
1
5
5
5
5
5
5
1
2
2
2
2
2
2
2
2
1
2
2
2
2
2
2
2
1
2
2
2
2
2
2
2
2
2
2
1
2
2
2
2
2
2
2
1
5
5
5
5
5
5
2
2
2
1
3
3
3
3
3
3
3
1
2
2
2
2
2
2
2
1
2
2
2
2
2
2
3
1
2
2
2
2
2
2
3
1
3
1
3
3
3
3
3
3
3
3
3
3
3
3
3
3
1
6
6
6
6
6
6
1
2
2
2
2
2
6
6
2
2
2
1
2
2
2
2
2
2
1
2
2
2
2
2
1
3
3
3
3
3
3
3
1
3
3
3
3
3
3
3
3
3
3
3
3
3
3
3
1
3
3
3
3
3
3
3
3
1
3
3
3
3
3
3
1
3
3
3
3
3
3
3
3
3
3
3
3
3
3
3
3
3
3
3
3
3
3
3
3
3
1
3
3
3
3
3
3
3
3
3
3
3
3
3
3
3
3
3
3
3
3
3
3
3
1
3
3
3
3
2
2
5
6
6
6
6
6
6
6
6
5
6
6
5
5
5
5
5
5
5
5
2
2
2
2
3
3
3
3
2
6
1
2
2
2
2
2
2
1
6
6
6
6
6
6
3
3
3
3
3
3
1
6
6
6
6
6
6
3
3
1
2
2
2
2
2
2
2
2
6
1
3
3
3
3
3
3
3
3
3
3
3
3
1
6
3
1
1
1
1
1
1
1
1
1
3
3
3
3
3
3
1
3
3
3
3
3
3
3
3
3
3
1
3
3
3
3
3
3
3
3
3
1
3
3
3
3
3
3
1
2
2
2
2
3
3
1
6
6
6
6
6
6
6
3
6
3
1
4
4
4
4
4
4
4
4
4
4
4
1
1
1
1
1
1
1
1
1
1
1
4
4
4
4
4
4
4
4
4
4
4
4
4
4
4
4
4
4
4
4
4
4
4
4
4
4
4
4
4
4
4
4
4
4
4
4
4
4
4
4
4
4
4
4
4
4
4
4
4
4
4
4
4
4
4
4
4
1
4
4
4
4
4
4
4
4
4
4
4
1
4
4
4
4
4
4
4
4
4
4
4
1
3
3
3
3
3
3
3
3
3
3
1
2
2
2
2
2
2
2
2
2
2
1
3
3
3
3
6
6
3
3
1
6
6
6
6
6
1
2
2
2
2
2
2
2
2
2
1
2
2
2
2
2
2
2
2
2
2
1
2
2
2
2
2
2
3
3
3
3
1
3
3
3
3
3
3
3
6
6
6
6
1
3
3
3
3
3
3
3
6
6
6
6
6
6
6
6
1
4
4
4
4
4
4
5
1
6
6
6
6
6
6
6
1
3
3
3
3
3
3
4
4
1
2
2
3
3
3
3
1
1
3
3
3
3
3
3
3
3
3
3
3
3
3
3
3
3
1
3
3
3
3
3
3
3
1
3
3
3
3
3
3
3
1
2
2
2
2
2
2
2
2
2
2
1
2
2
2
2
2
2
2
2
2
2
1
2
2
2
2
2
2
2
1
2
2
2
2
2
2
2
1
2
2
2
2
2
2
2
2
1
2
2
2
2
2
2
2
1
2
2
2
2
4
4
5
5
5
5
5
5
5
5
1
5
5
5
1
1
1
1
1
1
1
1
1
1
1
1
1
1
1
1
1
1
6
6
6
6
6
1
2
2
2
2
2
2
2
2
1
2
2
2
2
2
2
2
2
2
2
1
5
1
5
1
1
5
5
5
5
5
5
5
5
5
5
1
6
1
1
5
5
1
4
4
4
1
2
2
2
2
2
1
5
1
6
6
6
1
6
1
5
5
1
1
1
5
1
3
3
1
6
6
6
6
6
6
6
6
6
6
6
1
6
6
6
6
6
6
6
6
6
6
6
6
6
6
6
1
6
6
6
6
6
6
6
1
2
2
2
2
2
2
2
1
6
6
6
6
6
6
6
1
4
4
4
4
4
4
4
1
4
4
4
4
4
4
4
1
4
4
4
4
4
4
4
1
5
5
5
5
5
5
5
5
5
6
1
4
4
4
4
4
4
1
2
2
2
2
2
2
2
1
2
2
2
2
2
2
4
4
4
4
4
4
4
4
1
4
4
4
4
4
4
4
4
4
4
1
4
4
4
1
4
4
4
4
4
1
4
4
4
4
4
4
4
4
4
4
4
4
4
4
4
4
1
4
4
4
4
4
4
4
1
2
2
2
1
2
2
2
2
2
2
2
1
2
2
2
2
2
2
2
2
2
1
4
4
4
4
4
4
4
4
4
4
1
4
4
4
4
4
4
4
4
4
4
1
4
1
4
4
4
4
4
4
4
4
4
4
1
4
4
4
4
4
4
4
4
4
4
1
4
4
4
4
4
4
1
2
2
2
2
2
2
2
2
2
2
1
4
4
4
4
4
4
4
4
4
4
3
3
3
3
3
3
3
3
3
2
1
4
4
4
4
4
4
4
4
4
4
1
4
4
4
4
4
4
4
4
4
4
1
2
2
2
2
2
2
2
2
2
2
1
2
2
2
2
2
2
1
2
2
2
2
2
2
2
1
2
2
2
2
2
2
2
2
2
1
2
2
2
2
2
2
2
2
2
1
2
2
2
2
2
2
2
1
2
2
2
2
2
2
1
2
2
2
2
2
2
2
1
4
4
4
4
4
4
4
4
4
1
4
4
4
4
4
4
4
4
4
1
1
4
4
1
4
4		1
4		2
4		2
4
4
4
4
4
1
4
4
4
4
4
4
4
4
4
1
2
2
2
2
2
2
2
1
2
2
2
2
2
2
2
2
1
2
2
2
2
2
2
2
2
1
2
2
2
2
1
1
2
2
2
2
2
2
1
2
2
2
2
2
2
2
2
2
2
2
2
2
1
2
2
2
2
2
2
2
2
2
1
2
2
2
2
2
2
2
2
2
2
2
2
2
2
1
2
2
2
2
2
2
2
1
2
2
2
2
2
2

## Sheet: Reasons non vacc
lack info=1
belief/side eff=2
neglig=3	Leb=0
obstacles=4	Syr=1
Security=5	Lret=2
other=6	Oth=3
causenonvacc	nation		vacc. Status
6	0		1
1	1		1
1	0		1
4	0		1
1	1		0
1	1		0
1	1		0
1	1		0
1	1		0
1	0		1
1	0		1
	0		0
6	0		1
1	0		1
1	1		0
6	0		0
	1		1
4	1		1
1	1		0
	0		1
6	0		0
1	0		0
1	0		0
	0		0
1	1		0
6	0		0
1	0		1
4	1		1
1	0		0
1	0		0
4	0		1
2	1		0
1	1		0
	0		0
4	0		1
1	0		0
4	1		0
2	1		0
	1		2
4	1		0
4	1		1
4	1		0
5	1		1
1	1		0
	1		2
1	1		0
1	1		0
1	1		0
	1		1
	1		2
1	1		0
	1		1
1	1		0
	1		2
1	1		1
4	1		1
6	1		0
4	1		0
	1		1
6	1		0
1	1		0
	1		2
1	0		1
	0		2
1	1		1
6	1		0
	1		0
4	0		0
	0		2
	0		2
4	0		0
6	0		0
	0		2
	1		2
	1		2
	1		2
	1		2
	1		1
6	0		1
1	1		0
4	1		0
4	1		0
	1		2
4	1		0
	1		2
	0		2
	0		2
	0		2
	0		2
	0		1
4	0		0
	0		1
	0		2
	0		2
	1		2
4	1		1
1	1		0
1	1		0
	1		0
	0		2
	1		1
4	0		0
6	1		0
	0		0
	1		2
6	1		0
	1		2
	0		2
	0		2
	0		2
1	0		0
1	0		0
1	0		1
	0		2
1	0		0
	1		2
	1		2
6	1		0
6	0		1
	0		2
	1		1
4	1		0
4	0		1
6	0		0
2	0		0
4	0		0
2	0		1
	0		2
	1		2
1	0		0
1	0		0
2	0		0
	1		2
2	0		0
1	0		0
6	0		0
1	0		0
2	0		0
1	0		0
2	0		0
2	0		0
2	0		0
1	0		0
4	0		0
	0		2
	0		2
	0		2
1	0		0
4	0		0
4	0		1
	0		2
	0		2
	0		2
	0		2
	0		2
	0		2
4	0		0
1	0		0
	0		2
	0		2
2	0		0
	0		1
6	1		1
6	1		0
4	1		0
5	1		0
	0		1
	0		2
	0		2
4	0		0
	1		2
	0		2
2	0		0
	0		2
	0		2
	0		2
	0		2
	0		2
	0		1
6	0		1
	0		0
4	0		1
	0		1
	0		2
6	0		0
6	0		0
	0		1
	0		1
4	0		0
2	0		0
	0		2
	0		2
6	0		0
	0		1
	0		1
4	1		0
	1		2
	1		2
	1		0
6	0		1
	1		1
	1		1
4	0		0
	1		0
4	0		0
4	0		1
